# Supplementary material for: Concurrent Disruption of Genetic Interference and Increase of Genetic Recombination Frequency in Hybrid Rice Using CRISPR/Cas9
Source: Front Plant Sci. 2021 Oct 1;12:757152. doi: 10.3389/fpls.2021.757152 (PMC8523357; doi:10.3389/fpls.2021.757152)
Supplement: Supplementary file 2 [file Table_1.XLSX]

## Sheet: Table S4
Supplemental Table 4. The genotype of each plants on chromosome 1 in WT.
Plant NO.	Genotype of each plant										CO between adjacent markers
	A	B	C	D	E	F	G	H	I	J	AB	BC	CD	DE	EF	FG	GH	HI	IJ	Sum
WT-1	0	1	1	1	1	0	0	0	0	0	1	0	0	0	1	0	0	0	0	2
WT-2	0	0	1	1	1	1	1	1	0	0	0	1	0	0	0	0	0	1	0	2
WT-3	0	0	0	0	0	0	0	0	0	0	0	0	0	0	0	0	0	0	0	0
WT-4	1	1	1	0	0	1	1	1	1	1	0	0	1	0	1	0	0	0	0	2
WT-5	0	0	0	1	1	1	1	1	1	1	0	0	1	0	0	0	0	0	0	1
WT-6	1	1	1	1	1	1	0	0	0	0	0	0	0	0	0	1	0	0	0	1
WT-7	0	0	0	0	0	1	1	1	1	1	0	0	0	0	1	0	0	0	0	1
WT-8	0	0	0	0	0	1	1	1	1	1	0	0	0	0	1	0	0	0	0	1
WT-9	0	0	0	0	0	0	0	0	0	0	0	0	0	0	0	0	0	0	0	0
WT-10	1	1	1	1	1	1	1	0	0	1	0	0	0	0	0	0	1	0	1	2
WT-11	1	0	0	0	0	0	1	1	1	0	1	0	0	0	0	1	0	0	1	3
WT-12	0	0	0	0	0	0	0	1	1	0	0	0	0	0	0	0	1	0	1	2
WT-13	1	0	0	0	0	1	1	0	0	0	1	0	0	0	1	0	1	0	0	3
WT-14	1	1	1	1	1	0	0	0	0	0	0	0	0	0	1	0	0	0	0	1
WT-15	1	1	0	0	0	0	0	0	0	0	0	1	0	0	0	0	0	0	0	1
WT-16	1	1	1	1	1	1	1	1	1	1	0	0	0	0	0	0	0	0	0	0
WT-17	0	0	1	1	1	1	1	1	1	1	0	1	0	0	0	0	0	0	0	1
WT-18	0	1	1	1	1	1	1	1	1	1	1	0	0	0	0	0	0	0	0	1
WT-19	0	0	0	0	0	0	0	0	1	1	0	0	0	0	0	0	0	1	0	1
WT-20	1	1	1	1	1	1	1	1	1	1	0	0	0	0	0	0	0	0	0	0
WT-21	1	1	1	1	1	1	1	1	1	1	0	0	0	0	0	0	0	0	0	0
WT-22	0	0	0	1	1	1	1	1	1	1	0	0	1	0	0	0	0	0	0	1
WT-23	1	1	1	1	1	0	0	0	0	0	0	0	0	0	1	0	0	0	0	1
WT-24	0	0	1	1	1	1	1	0	0	0	0	1	0	0	0	0	1	0	0	2
WT-25	0	0	0	0	0	0	0	0	0	0	0	0	0	0	0	0	0	0	0	0
WT-26	1	1	1	0	0	0	1	1	1	1	0	0	1	0	0	1	0	0	0	2
WT-27	1	0	1	1	1	1	1	1	1	1	1	1	0	0	0	0	0	0	0	2
WT-28	0	0	0	0	0	0	0	0	0	1	0	0	0	0	0	0	0	0	1	1
WT-29	0	0	0	1	1	1	1	1	0	0	0	0	1	0	0	0	0	1	0	2
WT-30	1	0	0	0	0	1	1	1	0	0	1	0	0	0	1	0	0	1	0	3
WT-31	0	0	0	0	0	0	0	0	0	0	0	0	0	0	0	0	0	0	0	0
WT-32	1	1	1	1	1	1	1	0	0	1	0	0	0	0	0	0	1	0	1	2
WT-33	0	1	1	1	1	0	0	0	0	0	1	0	0	0	1	0	0	0	0	2
WT-34	1	1	1	0	0	0	0	0	0	0	0	0	1	0	0	0	0	0	0	1
WT-35	0	0	0	0	0	0	0	0	1	1	0	0	0	0	0	0	0	1	0	1
WT-36	0	0	0	0	0	0	0	0	0	0	0	0	0	0	0	0	0	0	0	0
WT-37	1	0	0	0	0	0	0	0	0	0	1	0	0	0	0	0	0	0	0	1
WT-38	1	1	1	1	1	1	0	0	0	0	0	0	0	0	0	1	0	0	0	1
WT-39	0	0	1	1	1	1	1	1	1	1	0	1	0	0	0	0	0	0	0	1
WT-40	1	1	1	1	1	0	0	1	1	1	0	0	0	0	1	0	1	0	0	2
WT-41	1	1	1	1	1	0	0	0	0	0	0	0	0	0	1	0	0	0	0	1
WT-42	1	1	1	0	0	1	1	1	1	1	0	0	1	0	1	0	0	0	0	2
WT-43	0	0	0	0	0	0	0	0	0	0	0	0	0	0	0	0	0	0	0	0
WT-44	0	0	0	0	0	0	0	0	0	0	0	0	0	0	0	0	0	0	0	0
WT-45	0	1	1	1	1	0	0	0	0	0	1	0	0	0	1	0	0	0	0	2
WT-46	1	0	1	0	0	0	0	0	1	1	1	1	1	0	0	0	0	1	0	4
WT-47	0	1	1	1	1	0	0	0	0	0	1	0	0	0	1	0	0	0	0	2
WT-48	1	1	1	1	1	1	0	0	0	1	0	0	0	0	0	1	0	0	1	2
WT-49	0	1	0	0	0	0	0	0	0	0	1	1	0	0	0	0	0	0	0	2
WT-50	0	0	1	0	0	1	1	1	1	1	0	1	1	0	1	0	0	0	0	3
WT-51	0	0	0	0	0	0	0	0	0	0	0	0	0	0	0	0	0	0	0	0
WT-52	1	1	1	0	0	1	1	1	1	1	0	0	1	0	1	0	0	0	0	2
WT-53	1	1	1	1	1	1	1	1	1	1	0	0	0	0	0	0	0	0	0	0
WT-54	1	0	0	0	0	1	1	1	1	0	1	0	0	0	1	0	0	0	1	3
WT-55	0	1	1	1	1	1	1	1	1	0	1	0	0	0	0	0	0	0	1	2
WT-56	1	1	0	0	0	0	0	1	1	1	0	1	0	0	0	0	1	0	0	2
WT-57	0	0	0	0	0	0	0	1	1	1	0	0	0	0	0	0	1	0	0	1
WT-58	1	1	0	1	1	1	1	1	1	1	0	1	1	0	0	0	0	0	0	2
WT-59	1	1	1	0	0	0	0	0	0	0	0	0	1	0	0	0	0	0	0	1
WT-60	1	1	1	0	0	0	0	0	0	1	0	0	1	0	0	0	0	0	1	2
WT-61	0	0	1	1	1	1	1	1	1	1	0	1	0	0	0	0	0	0	0	1
WT-62	1	1	0	0	0	0	0	0	0	0	0	1	0	0	0	0	0	0	0	1
WT-63	0	0	0	0	0	0	0	0	1	1	0	0	0	0	0	0	0	1	0	1
WT-64	0	0	1	1	1	1	0	0	0	0	0	1	0	0	0	1	0	0	0	2
WT-65	0	0	0	1	1	1	0	0	0	0	0	0	1	0	0	1	0	0	0	2
WT-66	0	1	1	0	0	0	0	0	0	0	1	0	1	0	0	0	0	0	0	2
WT-67	1	1	1	1	1	1	1	1	1	0	0	0	0	0	0	0	0	0	1	1
WT-68	1	0	0	0	0	0	0	0	0	0	1	0	0	0	0	0	0	0	0	1
WT-69	1	1	1	1	1	1	1	1	1	1	0	0	0	0	0	0	0	0	0	0
WT-70	0	0	1	1	1	1	1	1	1	0	0	1	0	0	0	0	0	0	1	2
WT-71	1	0	0	0	0	0	0	0	0	0	1	0	0	0	0	0	0	0	0	1
WT-72	1	1	1	0	0	0	0	0	0	0	0	0	1	0	0	0	0	0	0	1
WT-73	1	1	0	0	0	1	1	1	1	1	0	1	0	0	1	0	0	0	0	2
WT-74	1	1	1	0	0	0	0	0	0	0	0	0	1	0	0	0	0	0	0	1
WT-75	0	0	0	1	1	0	0	0	0	0	0	0	1	0	1	0	0	0	0	2
WT-76	1	1	1	1	1	1	1	1	1	1	0	0	0	0	0	0	0	0	0	0
WT-77	1	1	1	0	0	0	0	1	1	1	0	0	1	0	0	0	1	0	0	2
WT-78	1	1	0	0	1	1	1	0	0	0	0	1	0	1	0	0	1	0	0	3
WT-79	1	0	0	0	0	1	1	1	1	1	1	0	0	0	1	0	0	0	0	2
WT-80	1	1	1	1	1	1	1	1	1	1	0	0	0	0	0	0	0	0	0	0
WT-81	1	0	0	0	0	0	0	0	0	0	1	0	0	0	0	0	0	0	0	1
WT-82	1	1	1	1	1	0	0	0	0	1	0	0	0	0	1	0	0	0	1	2
WT-83	0	0	0	0	0	0	0	0	0	1	0	0	0	0	0	0	0	0	1	1
WT-84	1	1	1	1	1	1	1	1	1	1	0	0	0	0	0	0	0	0	0	0
WT-85	1	1	1	1	1	0	0	0	0	0	0	0	0	0	1	0	0	0	0	1
WT-86	0	0	0	0	0	0	0	0	0	0	0	0	0	0	0	0	0	0	0	0
WT-87	1	0	0	0	0	0	0	0	0	0	1	0	0	0	0	0	0	0	0	1
WT-88	1	1	1	1	1	1	1	1	1	0	0	0	0	0	0	0	0	0	1	1
WT-89	0	1	1	1	1	1	1	1	0	0	1	0	0	0	0	0	0	1	0	2
WT-90	0	0	0	0	0	0	0	0	0	0	0	0	0	0	0	0	0	0	0	0
WT-91	1	1	1	1	1	1	1	1	1	1	0	0	0	0	0	0	0	0	0	0
WT-92	1	1	0	0	0	0	0	0	0	0	0	1	0	0	0	0	0	0	0	1
WT-93	0	1	1	1	1	1	1	1	1	1	1	0	0	0	0	0	0	0	0	1
WT-94	0	0	0	0	0	0	0	1	1	1	0	0	0	0	0	0	1	0	0	1
WT-95	1	1	0	0	0	1	1	1	1	1	0	1	0	0	1	0	0	0	0	2
WT-96	1	0	0	0	0	1	1	1	1	0	1	0	0	0	1	0	0	0	1	3
WT-97	1	1	1	1	1	1	0	0	0	0	0	0	0	0	0	1	0	0	0	1
WT-98	1	1	1	1	1	0	0	0	0	0	0	0	0	0	1	0	0	0	0	1
WT-99	0	1	1	1	1	1	1	1	1	1	1	0	0	0	0	0	0	0	0	1
WT-100	1	1	1	1	1	1	1	1	1	0	0	0	0	0	0	0	0	0	1	1
WT-101	0	1	1	1	1	1	1	1	1	1	1	0	0	0	0	0	0	0	0	1
WT-102	1	0	0	0	0	0	1	1	1	0	1	0	0	0	0	1	0	0	1	3
WT-103	0	0	1	1	1	1	1	1	1	1	0	1	0	0	0	0	0	0	0	1
WT-104	1	1	1	1	1	1	1	1	1	1	0	0	0	0	0	0	0	0	0	0
WT-105	1	1	0	0	0	0	0	0	0	0	0	1	0	0	0	0	0	0	0	1
WT-106	0	0	1	1	1	1	0	0	0	1	0	1	0	0	0	1	0	0	1	3
WT-107	1	1	0	0	0	0	0	0	0	0	0	1	0	0	0	0	0	0	0	1
WT-108	1	0	0	0	0	1	1	1	1	0	1	0	0	0	1	0	0	0	1	3
WT-109	1	1	1	1	1	1	1	1	0	0	0	0	0	0	0	0	0	1	0	1
WT-110	1	1	1	1	1	1	1	1	1	0	0	0	0	0	0	0	0	0	1	1
WT-111	0	1	1	1	1	0	0	0	0	0	1	0	0	0	1	0	0	0	0	2
WT-112	0	0	1	1	1	1	0	0	0	0	0	1	0	0	0	1	0	0	0	2
WT-113	0	0	0	0	0	0	0	0	0	0	0	0	0	0	0	0	0	0	0	0
WT-114	1	1	1	1	1	1	1	1	1	0	0	0	0	0	0	0	0	0	1	1
WT-115	1	1	1	1	1	1	1	1	1	1	0	0	0	0	0	0	0	0	0	0
WT-116	1	1	1	1	1	1	1	1	1	1	0	0	0	0	0	0	0	0	0	0
WT-117	0	0	0	0	0	1	1	1	1	1	0	0	0	0	1	0	0	0	0	1
WT-118	1	1	1	1	1	1	1	0	0	0	0	0	0	0	0	0	1	0	0	1
WT-119	0	1	1	0	0	0	0	0	0	0	1	0	1	0	0	0	0	0	0	2
WT-120	1	1	1	1	1	1	1	1	1	0	0	0	0	0	0	0	0	0	1	1
WT-121	0	0	0	0	0	0	0	1	1	1	0	0	0	0	0	0	1	0	0	1
WT-122	1	0	0	0	0	0	0	1	1	1	1	0	0	0	0	0	1	0	0	2
WT-123	0	0	1	1	1	0	0	0	1	1	0	1	0	0	1	0	0	1	0	3
WT-124	1	1	1	1	1	0	0	0	0	0	0	0	0	0	1	0	0	0	0	1
WT-125	0	1	1	1	1	1	1	1	1	1	1	0	0	0	0	0	0	0	0	1
WT-126	0	0	1	1	1	1	0	0	0	1	0	1	0	0	0	1	0	0	1	3
WT-127	0	1	1	0	0	0	0	0	0	0	1	0	1	0	0	0	0	0	0	2
WT-128	1	0	0	0	0	1	1	1	1	1	1	0	0	0	1	0	0	0	0	2
WT-129	1	0	0	0	0	1	1	1	1	0	1	0	0	0	1	0	0	0	1	3
WT-130	0	0	0	0	0	0	0	0	0	1	0	0	0	0	0	0	0	0	1	1
WT-131	0	0	1	0	0	0	0	0	0	0	0	1	1	0	0	0	0	0	0	2
WT-132	0	0	0	0	0	0	0	0	0	0	0	0	0	0	0	0	0	0	0	0
WT-133	1	1	1	1	1	1	1	1	1	1	0	0	0	0	0	0	0	0	0	0
WT-134	1	1	1	0	0	1	1	0	0	1	0	0	1	0	1	0	1	0	1	4
WT-135	0	0	1	0	0	1	1	1	1	1	0	1	1	0	1	0	0	0	0	3
WT-136	1	1	1	1	1	1	1	1	1	1	0	0	0	0	0	0	0	0	0	0
WT-137	1	1	1	1	1	0	0	0	0	0	0	0	0	0	1	0	0	0	0	1
WT-138	1	1	1	0	0	0	0	0	0	1	0	0	1	0	0	0	0	0	1	2
WT-139	1	1	1	0	0	1	1	1	1	1	0	0	1	0	1	0	0	0	0	2
WT-140	0	1	0	0	0	0	0	1	1	0	1	1	0	0	0	0	1	0	1	4
WT-141	1	1	1	1	1	1	1	0	0	1	0	0	0	0	0	0	1	0	1	2
WT-142	1	1	1	1	1	0	0	0	0	0	0	0	0	0	1	0	0	0	0	1
WT-143	0	0	0	1	1	1	1	1	1	1	0	0	1	0	0	0	0	0	0	1
WT-144	0	0	0	0	0	1	1	1	1	1	0	0	0	0	1	0	0	0	0	1
WT-145	1	1	1	1	1	1	1	1	1	1	0	0	0	0	0	0	0	0	0	0
WT-146	1	0	0	1	1	1	1	1	1	1	1	0	1	0	0	0	0	0	0	2
WT-147	1	1	0	0	0	0	1	1	1	1	0	1	0	0	0	1	0	0	0	2
WT-148	1	1	0	0	0	0	0	0	1	1	0	1	0	0	0	0	0	1	0	2
WT-149	1	1	1	1	1	1	1	1	1	1	0	0	0	0	0	0	0	0	0	0
WT-150	0	0	1	1	1	1	1	1	1	1	0	1	0	0	0	0	0	0	0	1
WT-151	1	1	1	1	1	0	0	0	0	0	0	0	0	0	1	0	0	0	0	1
WT-152	1	0	0	1	1	1	0	0	0	0	1	0	1	0	0	1	0	0	0	3
WT-153	0	0	0	0	0	0	1	1	1	1	0	0	0	0	0	1	0	0	0	1
WT-154	1	1	1	1	1	0	0	0	0	1	0	0	0	0	1	0	0	0	1	2
WT-155	1	1	1	1	0	0	0	1	1	1	0	0	0	1	0	0	1	0	0	2
WT-156	1	1	1	1	1	0	0	0	0	1	0	0	0	0	1	0	0	0	1	2
WT-157	1	1	1	1	1	1	1	1	1	1	0	0	0	0	0	0	0	0	0	0
WT-158	1	1	1	1	1	1	1	1	1	1	0	0	0	0	0	0	0	0	0	0
WT-159	0	1	0	0	0	0	1	1	1	1	1	1	0	0	0	1	0	0	0	3
WT-160	1	1	1	0	0	1	1	1	1	1	0	0	1	0	1	0	0	0	0	2
WT-161	1	0	0	0	0	0	0	0	0	1	1	0	0	0	0	0	0	0	1	2
WT-162	1	1	0	0	0	0	0	1	1	1	0	1	0	0	0	0	1	0	0	2
WT-163	1	1	0	0	1	1	1	1	1	1	0	1	0	1	0	0	0	0	0	2
WT-164	1	1	1	1	0	0	0	0	1	1	0	0	0	1	0	0	0	1	0	2
WT-165	0	0	0	0	0	0	0	0	1	1	0	0	0	0	0	0	0	1	0	1
WT-166	0	0	1	1	1	1	1	1	1	0	0	1	0	0	0	0	0	0	1	2
WT-167	0	0	1	1	1	1	1	1	0	0	0	1	0	0	0	0	0	1	0	2
WT-168	0	0	1	0	0	0	1	1	1	1	0	1	1	0	0	1	0	0	0	3
WT-169	1	0	0	0	0	1	1	1	1	1	1	0	0	0	1	0	0	0	0	2
WT-170	1	0	0	0	0	1	1	1	1	1	1	0	0	0	1	0	0	0	0	2
WT-171	0	0	0	1	1	1	0	0	0	0	0	0	1	0	0	1	0	0	0	2
WT-172	1	1	1	1	1	1	1	1	0	0	0	0	0	0	0	0	0	1	0	1
WT-173	0	0	0	0	0	0	0	0	0	0	0	0	0	0	0	0	0	0	0	0
WT-174	0	0	0	0	0	0	0	0	0	0	0	0	0	0	0	0	0	0	0	0
WT-175	1	1	1	1	1	1	1	1	1	1	0	0	0	0	0	0	0	0	0	0
WT-176	0	0	0	0	0	0	0	1	1	1	0	0	0	0	0	0	1	0	0	1
WT-177	1	1	1	0	0	1	1	1	1	1	0	0	1	0	1	0	0	0	0	2
WT-178	0	0	0	1	1	0	0	0	0	0	0	0	1	0	1	0	0	0	0	2
WT-179	0	1	1	1	1	1	1	1	1	1	1	0	0	0	0	0	0	0	0	1
WT-180	0	0	1	1	1	1	1	1	1	1	0	1	0	0	0	0	0	0	0	1
WT-181	1	1	1	1	1	1	0	0	0	0	0	0	0	0	0	1	0	0	0	1
WT-182	0	0	0	0	0	0	0	0	0	0	0	0	0	0	0	0	0	0	0	0
WT-183	0	0	0	0	0	0	0	0	0	0	0	0	0	0	0	0	0	0	0	0
WT-184	1	1	0	0	0	0	1	1	1	1	0	1	0	0	0	1	0	0	0	2
WT-185	1	1	1	1	1	1	1	1	1	1	0	0	0	0	0	0	0	0	0	0
WT-186	0	1	1	1	1	0	0	0	0	0	1	0	0	0	1	0	0	0	0	2
WT-187	1	1	1	1	1	1	1	0	0	0	0	0	0	0	0	0	1	0	0	1
WT-188	0	0	0	1	1	1	1	0	0	0	0	0	1	0	0	0	1	0	0	2
WT-189	1	1	1	0	0	0	1	1	1	1	0	0	1	0	0	1	0	0	0	2
WT-190	1	0	0	0	0	0	0	0	1	1	1	0	0	0	0	0	0	1	0	2
WT-191	1	1	1	0	0	0	0	0	0	0	0	0	1	0	0	0	0	0	0	1
WT-192	0	0	0	0	0	0	0	0	0	1	0	0	0	0	0	0	0	0	1	1
WT-193	1	1	1	0	0	1	1	1	1	1	0	0	1	0	1	0	0	0	0	2
WT-194	1	1	1	0	0	1	1	1	1	1	0	0	1	0	1	0	0	0	0	2
WT-195	0	0	0	0	0	0	0	0	0	1	0	0	0	0	0	0	0	0	1	1
WT-196	1	0	0	0	0	1	1	1	1	1	1	0	0	0	1	0	0	0	0	2
WT-197	0	0	1	1	1	1	1	1	1	1	0	1	0	0	0	0	0	0	0	1
WT-198	0	0	0	1	1	1	1	1	1	1	0	0	1	0	0	0	0	0	0	1
WT-199	1	1	1	1	1	1	1	1	1	1	0	0	0	0	0	0	0	0	0	0
WT-200	1	1	1	0	0	0	0	1	1	1	0	0	1	0	0	0	1	0	0	2
WT-201	0	0	0	1	1	1	0	0	0	0	0	0	1	0	0	1	0	0	0	2
WT-202	1	1	1	1	1	0	0	0	0	0	0	0	0	0	1	0	0	0	0	1
WT-203	0	0	0	0	0	0	0	0	0	0	0	0	0	0	0	0	0	0	0	0
WT-204	1	1	1	1	1	1	1	1	1	1	0	0	0	0	0	0	0	0	0	0
WT-205	1	0	0	0	0	1	1	1	1	1	1	0	0	0	1	0	0	0	0	2
WT-206	1	1	1	1	1	1	1	1	1	1	0	0	0	0	0	0	0	0	0	0
WT-207	0	1	1	1	1	1	1	1	0	0	1	0	0	0	0	0	0	1	0	2
WT-208	0	1	1	1	1	0	0	0	0	0	1	0	0	0	1	0	0	0	0	2
WT-209	1	1	1	1	1	1	1	1	1	1	0	0	0	0	0	0	0	0	0	0
WT-210	1	1	1	1	1	1	1	1	1	0	0	0	0	0	0	0	0	0	1	1
WT-211	0	0	0	0	0	0	1	1	1	1	0	0	0	0	0	1	0	0	0	1
WT-212	0	0	0	0	0	1	1	1	1	1	0	0	0	0	1	0	0	0	0	1
WT-213	0	0	1	1	1	1	0	0	0	0	0	1	0	0	0	1	0	0	0	2
WT-214	1	1	1	1	1	0	0	0	0	0	0	0	0	0	1	0	0	0	0	1
WT-215	0	0	0	1	1	1	1	1	1	0	0	0	1	0	0	0	0	0	1	2
WT-216	0	0	0	1	1	1	1	1	1	1	0	0	1	0	0	0	0	0	0	1
WT-217	0	0	0	0	0	1	1	1	1	0	0	0	0	0	1	0	0	0	1	2
WT-218	0	1	1	1	1	0	0	1	1	1	1	0	0	0	1	0	1	0	0	3
WT-219	0	0	0	0	0	0	1	1	1	1	0	0	0	0	0	1	0	0	0	1
WT-220	1	0	0	0	0	0	0	0	0	1	1	0	0	0	0	0	0	0	1	2
WT-221	1	0	0	0	0	0	0	0	0	0	1	0	0	0	0	0	0	0	0	1
WT-222	1	1	0	0	0	0	0	0	0	0	0	1	0	0	0	0	0	0	0	1
WT-223	0	0	1	1	1	0	0	0	0	0	0	1	0	0	1	0	0	0	0	2
WT-224	1	1	1	1	1	1	1	1	0	0	0	0	0	0	0	0	0	1	0	1
WT-225	1	1	1	1	1	1	1	1	1	1	0	0	0	0	0	0	0	0	0	0
WT-226	0	0	0	0	0	1	1	1	1	1	0	0	0	0	1	0	0	0	0	1
WT-227	1	1	1	1	1	1	1	1	1	0	0	0	0	0	0	0	0	0	1	1
WT-228	1	0	0	1	1	0	0	0	0	0	1	0	1	0	1	0	0	0	0	3
WT-229	0	0	1	1	1	0	0	0	1	1	0	1	0	0	1	0	0	1	0	3
WT-230	1	1	1	1	1	1	1	1	1	1	0	0	0	0	0	0	0	0	0	0
WT-231	1	1	1	1	1	1	1	1	1	1	0	0	0	0	0	0	0	0	0	0
WT-232	0	0	0	0	0	0	1	1	1	1	0	0	0	0	0	1	0	0	0	1
WT-233	0	0	0	0	0	0	0	0	0	0	0	0	0	0	0	0	0	0	0	0
WT-234	0	0	0	1	1	1	1	1	1	0	0	0	1	0	0	0	0	0	1	2
WT-235	0	0	0	1	1	1	1	1	1	1	0	0	1	0	0	0	0	0	0	1
WT-236	1	0	0	0	0	0	0	1	1	1	1	0	0	0	0	0	1	0	0	2
WT-237	0	1	1	0	0	0	0	0	0	1	1	0	1	0	0	0	0	0	1	3
WT-238	1	1	1	1	1	1	1	1	1	0	0	0	0	0	0	0	0	0	1	1
WT-239	0	0	0	1	1	1	1	1	0	0	0	0	1	0	0	0	0	1	0	2
WT-240	1	0	0	0	0	1	1	0	0	0	1	0	0	0	1	0	1	0	0	3
WT-241	1	1	0	0	0	0	0	0	0	0	0	1	0	0	0	0	0	0	0	1
WT-242	0	0	0	0	0	0	0	0	0	0	0	0	0	0	0	0	0	0	0	0
WT-243	1	1	1	1	1	1	1	1	1	1	0	0	0	0	0	0	0	0	0	0
WT-244	1	1	1	1	1	0	0	0	0	0	0	0	0	0	1	0	0	0	0	1
WT-245	0	0	0	1	1	1	1	1	0	0	0	0	1	0	0	0	0	1	0	2
WT-246	1	1	1	1	1	1	1	1	1	1	0	0	0	0	0	0	0	0	0	0
WT-247	0	1	1	1	1	1	0	1	1	1	1	0	0	0	0	1	1	0	0	3
WT-248	1	1	1	1	1	1	1	1	1	1	0	0	0	0	0	0	0	0	0	0
WT-249	1	1	0	0	0	0	0	0	0	1	0	1	0	0	0	0	0	0	1	2
WT-250	0	0	0	1	1	1	1	1	1	1	0	0	1	0	0	0	0	0	0	1
WT-251	1	1	1	1	1	1	1	0	1	1	0	0	0	0	0	0	1	1	0	2
WT-252	0	0	0	0	0	0	0	0	0	0	0	0	0	0	0	0	0	0	0	0
WT-253	1	1	1	1	1	1	1	1	1	1	0	0	0	0	0	0	0	0	0	0
WT-254	1	1	1	1	1	1	1	1	1	1	0	0	0	0	0	0	0	0	0	0
WT-255	0	0	0	0	0	1	1	1	0	0	0	0	0	0	1	0	0	1	0	2
WT-256	1	0	0	0	0	0	0	0	0	0	1	0	0	0	0	0	0	0	0	1
WT-257	1	1	0	0	0	1	0	0	0	0	0	1	0	0	1	1	0	0	0	3
WT-258	0	0	0	1	1	1	1	0	0	0	0	0	1	0	0	0	1	0	0	2
WT-259	1	0	1	1	1	1	1	1	1	1	1	1	0	0	0	0	0	0	0	2
WT-260	1	1	0	1	1	1	1	1	1	1	0	1	1	0	0	0	0	0	0	2
WT-261	1	1	1	1	1	0	0	0	0	0	0	0	0	0	1	0	0	0	0	1
WT-262	0	1	0	0	0	0	1	1	1	1	1	1	0	0	0	1	0	0	0	3
WT-263	0	0	0	1	1	1	1	1	1	0	0	0	1	0	0	0	0	0	1	2
WT-264	1	1	1	1	0	1	0	0	0	1	0	0	0	1	1	1	0	0	1	4
WT-265	0	0	0	0	0	0	0	0	0	0	0	0	0	0	0	0	0	0	0	0
WT-266	0	0	1	1	1	1	1	1	1	1	0	1	0	0	0	0	0	0	0	1
WT-267	0	1	1	1	1	1	1	1	1	0	1	0	0	0	0	0	0	0	1	2
WT-268	0	0	0	0	0	0	0	0	1	1	0	0	0	0	0	0	0	1	0	1
WT-269	1	1	1	1	1	1	1	1	1	0	0	0	0	0	0	0	0	0	1	1
WT-270	1	1	1	1	1	1	1	1	1	0	0	0	0	0	0	0	0	0	1	1
WT-271	0	0	0	0	0	1	1	1	0	0	0	0	0	0	1	0	0	1	0	2
WT-272	0	0	0	0	0	0	0	1	1	1	0	0	0	0	0	0	1	0	0	1
WT-273	1	1	1	1	1	1	1	1	1	1	0	0	0	0	0	0	0	0	0	0
WT-274	0	0	0	0	0	0	0	0	0	0	0	0	0	0	0	0	0	0	0	0
WT-275	0	0	0	0	0	0	1	1	1	1	0	0	0	0	0	1	0	0	0	1
WT-276	0	1	0	0	0	0	1	1	1	1	1	1	0	0	0	1	0	0	0	3
WT-277	1	0	0	0	1	1	1	1	1	1	1	0	0	1	0	0	0	0	0	2
WT-278	0	0	0	0	0	0	0	0	0	0	0	0	0	0	0	0	0	0	0	0
WT-279	0	1	1	0	0	0	0	0	0	0	1	0	1	0	0	0	0	0	0	2
WT-280	1	0	0	0	0	0	0	0	0	0	1	0	0	0	0	0	0	0	0	1
WT-281	0	0	0	0	0	0	0	0	1	1	0	0	0	0	0	0	0	1	0	1
WT-282	0	0	0	0	0	0	0	1	1	1	0	0	0	0	0	0	1	0	0	1
WT-283	1	1	1	0	0	0	0	0	0	0	0	0	1	0	0	0	0	0	0	1
WT-284	0	0	1	1	1	0	0	0	0	0	0	1	0	0	1	0	0	0	0	2
WT-285	0	0	0	0	0	0	0	0	0	0	0	0	0	0	0	0	0	0	0	0
WT-286	0	0	1	1	1	1	1	1	1	1	0	1	0	0	0	0	0	0	0	1
WT-287	0	0	1	0	0	1	1	1	1	1	0	1	1	0	1	0	0	0	0	3
WT-288	0	0	0	0	0	1	1	1	0	0	0	0	0	0	1	0	0	1	0	2
WT-289	0	0	0	0	0	0	0	0	0	0	0	0	0	0	0	0	0	0	0	0
WT-290	0	1	1	1	1	1	1	1	1	0	1	0	0	0	0	0	0	0	1	2
WT-291	1	1	1	1	1	1	1	1	1	1	0	0	0	0	0	0	0	0	0	0
WT-292	1	0	0	0	1	1	1	1	1	1	1	0	0	1	0	0	0	0	0	2
WT-293	1	1	1	0	0	1	1	1	1	1	0	0	1	0	1	0	0	0	0	2
WT-294	1	0	0	0	0	1	1	1	1	1	1	0	0	0	1	0	0	0	0	2
WT-295	1	1	1	1	0	0	0	0	0	0	0	0	0	1	0	0	0	0	0	1
WT-296	0	1	1	1	1	1	1	1	1	0	1	0	0	0	0	0	0	0	1	2
WT-297	0	1	1	1	1	0	0	0	0	0	1	0	0	0	1	0	0	0	0	2
WT-298	1	1	0	0	0	1	1	1	1	1	0	1	0	0	1	0	0	0	0	2
WT-299	1	1	1	1	1	1	0	0	1	1	0	0	0	0	0	1	0	1	0	2
WT-300	0	1	1	1	1	1	1	1	1	1	1	0	0	0	0	0	0	0	0	1
WT-301	1	1	0	0	0	0	0	1	1	1	0	1	0	0	0	0	1	0	0	2
WT-302	0	0	0	1	1	1	1	1	1	1	0	0	1	0	0	0	0	0	0	1
WT-303	1	1	1	1	1	1	1	1	1	1	0	0	0	0	0	0	0	0	0	0
WT-304	0	0	0	1	1	1	1	1	1	1	0	0	1	0	0	0	0	0	0	1
WT-305	0	1	1	1	1	1	1	1	1	1	1	0	0	0	0	0	0	0	0	1
WT-306	1	1	1	0	0	0	1	1	1	1	0	0	1	0	0	1	0	0	0	2
WT-307	0	1	1	1	1	0	0	0	0	0	1	0	0	0	1	0	0	0	0	2
WT-308	0	0	0	1	1	0	0	0	0	0	0	0	1	0	1	0	0	0	0	2
WT-309	1	0	0	0	0	0	0	0	0	0	1	0	0	0	0	0	0	0	0	1
WT-310	0	0	1	1	1	1	1	1	1	1	0	1	0	0	0	0	0	0	0	1
WT-311	0	1	1	0	0	0	0	0	1	1	1	0	1	0	0	0	0	1	0	3
WT-312	1	1	1	1	1	1	1	0	0	1	0	0	0	0	0	0	1	0	1	2
WT-313	0	0	0	1	1	1	1	1	1	1	0	0	1	0	0	0	0	0	0	1
WT-314	1	1	1	1	1	1	0	0	0	0	0	0	0	0	0	1	0	0	0	1
WT-315	1	0	1	1	1	1	0	1	1	1	1	1	0	0	0	1	1	0	0	4
WT-316	0	0	0	0	0	0	1	1	1	1	0	0	0	0	0	1	0	0	0	1
WT-317	1	1	1	1	1	0	0	0	0	1	0	0	0	0	1	0	0	0	1	2
WT-318	1	1	1	1	1	1	1	1	1	1	0	0	0	0	0	0	0	0	0	0
WT-319	0	0	1	1	0	0	0	0	0	0	0	1	0	1	0	0	0	0	0	2
WT-320	1	0	1	1	1	1	1	1	1	1	1	1	0	0	0	0	0	0	0	2
WT-321	0	0	0	1	1	0	0	0	0	0	0	0	1	0	1	0	0	0	0	2
WT-322	1	1	1	0	0	0	0	1	1	0	0	0	1	0	0	0	1	0	1	3
WT-323	1	1	1	1	1	1	1	1	0	0	0	0	0	0	0	0	0	1	0	1
WT-324	1	1	1	0	0	1	1	1	1	1	0	0	1	0	1	0	0	0	0	2
WT-325	0	0	0	1	1	1	1	1	1	1	0	0	1	0	0	0	0	0	0	1
WT-326	0	0	0	0	0	1	1	1	1	1	0	0	0	0	1	0	0	0	0	1
WT-327	0	0	0	0	0	0	0	0	0	1	0	0	0	0	0	0	0	0	1	1
WT-328	1	1	1	1	1	1	1	1	1	1	0	0	0	0	0	0	0	0	0	0
WT-329	1	1	1	1	1	1	1	1	1	1	0	0	0	0	0	0	0	0	0	0
WT-330	0	1	1	1	1	1	1	1	0	0	1	0	0	0	0	0	0	1	0	2
WT-331	1	1	0	0	0	0	0	0	0	0	0	1	0	0	0	0	0	0	0	1
WT-332	0	0	0	0	0	1	1	1	0	0	0	0	0	0	1	0	0	1	0	2
WT-333	0	0	0	0	0	1	1	1	1	1	0	0	0	0	1	0	0	0	0	1
WT-334	0	0	0	1	1	1	1	1	1	0	0	0	1	0	0	0	0	0	1	2
WT-335	0	1	1	1	1	0	0	0	0	0	1	0	0	0	1	0	0	0	0	2
WT-336	1	1	1	1	1	1	1	1	1	1	0	0	0	0	0	0	0	0	0	0
WT-337	0	0	0	0	0	1	1	1	1	1	0	0	0	0	1	0	0	0	0	1
WT-338	0	0	0	1	1	1	1	0	0	0	0	0	1	0	0	0	1	0	0	2
WT-339	1	1	1	1	1	1	1	1	1	1	0	0	0	0	0	0	0	0	0	0
WT-340	1	1	0	0	0	0	1	1	1	1	0	1	0	0	0	1	0	0	0	2
WT-341	0	1	1	1	1	1	1	0	0	0	1	0	0	0	0	0	1	0	0	2
WT-342	1	1	1	1	1	1	1	1	1	1	0	0	0	0	0	0	0	0	0	0
WT-343	1	1	1	1	1	1	0	0	0	1	0	0	0	0	0	1	0	0	1	2
WT-344	0	0	0	0	0	0	0	0	1	1	0	0	0	0	0	0	0	1	0	1
WT-345	0	1	1	1	1	1	1	1	1	1	1	0	0	0	0	0	0	0	0	1
WT-346	1	1	0	0	0	1	1	1	1	1	0	1	0	0	1	0	0	0	0	2
WT-347	0	0	1	1	1	1	1	0	0	0	0	1	0	0	0	0	1	0	0	2
WT-348	0	0	0	1	1	1	1	1	1	1	0	0	1	0	0	0	0	0	0	1
WT-349	1	1	1	1	1	1	1	1	1	1	0	0	0	0	0	0	0	0	0	0
WT-350	0	0	1	1	1	1	1	1	1	0	0	1	0	0	0	0	0	0	1	2
WT-351	1	1	1	1	1	1	1	0	0	0	0	0	0	0	0	0	1	0	0	1
WT-352	1	1	0	0	0	1	1	1	0	0	0	1	0	0	1	0	0	1	0	3
WT-353	1	1	1	0	0	0	0	1	1	1	0	0	1	0	0	0	1	0	0	2
WT-354	1	1	1	1	1	1	1	1	1	1	0	0	0	0	0	0	0	0	0	0
WT-355	1	1	0	0	0	0	0	0	0	0	0	1	0	0	0	0	0	0	0	1
WT-356	1	1	1	1	1	0	0	0	1	1	0	0	0	0	1	0	0	1	0	2
WT-357	0	0	1	1	1	1	0	0	0	0	0	1	0	0	0	1	0	0	0	2
WT-358	0	0	0	0	1	1	1	1	1	1	0	0	0	1	0	0	0	0	0	1
WT-359	0	0	0	0	0	0	0	0	0	0	0	0	0	0	0	0	0	0	0	0
WT-360	0	0	0	0	0	0	0	0	0	0	0	0	0	0	0	0	0	0	0	0
WT-361	0	0	0	1	1	1	1	1	1	1	0	0	1	0	0	0	0	0	0	1
WT-362	0	1	1	1	0	0	0	0	0	1	1	0	0	1	0	0	0	0	1	3
WT-363	1	1	0	0	0	1	1	1	1	0	0	1	0	0	1	0	0	0	1	3
WT-364	1	1	1	1	1	1	1	1	1	1	0	0	0	0	0	0	0	0	0	0

## Sheet: Table S5
Supplemental Table 5. The genotype of each plants on chromosome 8 in WT.
Plant NO.	Genotype of each plant										CO between adjacent markers
	A	B	C	D	E	F	G	H	I	J	AB	BC	CD	DE	EF	FG	GH	HI	IJ	Sum
WT-1	0	0	0	0	0	0	0	0	0	0	0	0	0	0	0	0	0	0	0	0
WT-2	0	0	1	1	1	1	1	1	1	1	0	1	0	0	0	0	0	0	0	1
WT-3	0	0	0	0	0	0	0	1	1	1	0	0	0	0	0	0	1	0	0	1
WT-4	0	0	0	0	0	0	0	0	0	0	0	0	0	0	0	0	0	0	0	0
WT-5	1	1	0	0	0	0	0	0	1	1	0	1	0	0	0	0	0	1	0	2
WT-6	1	1	0	0	0	0	0	0	1	1	0	1	0	0	0	0	0	1	0	2
WT-7	0	0	0	0	0	0	0	0	0	0	0	0	0	0	0	0	0	0	0	0
WT-8	0	0	0	0	0	0	0	0	0	0	0	0	0	0	0	0	0	0	0	0
WT-9	0	0	0	1	1	1	1	1	1	1	0	0	1	0	0	0	0	0	0	1
WT-10	1	0	0	0	0	0	0	1	1	1	1	0	0	0	0	0	1	0	0	2
WT-11	1	1	1	1	1	1	1	1	1	1	0	0	0	0	0	0	0	0	0	0
WT-12	1	1	1	1	1	1	1	1	1	1	0	0	0	0	0	0	0	0	0	0
WT-13	1	1	1	1	1	1	1	1	0	0	0	0	0	0	0	0	0	1	0	1
WT-14	1	1	1	1	1	1	1	1	1	1	0	0	0	0	0	0	0	0	0	0
WT-15	0	0	0	0	0	0	0	0	1	1	0	0	0	0	0	0	0	1	0	1
WT-16	1	0	0	0	0	0	0	1	1	1	1	0	0	0	0	0	1	0	0	2
WT-17	1	1	0	0	0	0	0	0	1	1	0	1	0	0	0	0	0	1	0	2
WT-18	1	1	0	1	1	1	1	1	1	1	0	1	1	0	0	0	0	0	0	2
WT-19	0	0	0	1	1	1	1	1	1	1	0	0	1	0	0	0	0	0	0	1
WT-20	0	0	0	1	1	1	1	1	1	1	0	0	1	0	0	0	0	0	0	1
WT-21	0	0	1	1	1	1	0	0	0	0	0	1	0	0	0	1	0	0	0	2
WT-22	1	1	1	1	1	1	1	1	1	0	0	0	0	0	0	0	0	0	1	1
WT-23	0	0	0	0	0	0	0	0	0	0	0	0	0	0	0	0	0	0	0	0
WT-24	0	0	1	1	1	1	1	1	0	0	0	1	0	0	0	0	0	1	0	2
WT-25	0	0	0	0	0	0	0	0	0	0	0	0	0	0	0	0	0	0	0	0
WT-26	1	1	1	1	1	1	1	1	1	1	0	0	0	0	0	0	0	0	0	0
WT-27	0	0	0	1	1	1	1	1	1	1	0	0	1	0	0	0	0	0	0	1
WT-28	1	1	1	1	1	1	1	1	1	1	0	0	0	0	0	0	0	0	0	0
WT-29	0	0	0	0	0	0	1	1	1	1	0	0	0	0	0	1	0	0	0	1
WT-30	0	0	0	0	0	0	0	0	0	0	0	0	0	0	0	0	0	0	0	0
WT-31	0	0	0	0	0	0	0	0	0	0	0	0	0	0	0	0	0	0	0	0
WT-32	0	0	1	1	1	1	1	1	0	0	0	1	0	0	0	0	0	1	0	2
WT-33	1	1	1	1	1	1	1	1	1	1	0	0	0	0	0	0	0	0	0	0
WT-34	0	0	0	0	0	0	1	1	1	1	0	0	0	0	0	1	0	0	0	1
WT-35	1	1	1	1	1	1	1	1	1	1	0	0	0	0	0	0	0	0	0	0
WT-36	0	0	0	0	0	0	0	0	1	1	0	0	0	0	0	0	0	1	0	1
WT-37	1	1	1	1	1	1	1	1	1	1	0	0	0	0	0	0	0	0	0	0
WT-38	0	0	1	1	1	1	1	1	1	1	0	1	0	0	0	0	0	0	0	1
WT-39	0	0	0	0	0	0	0	0	1	1	0	0	0	0	0	0	0	1	0	1
WT-40	1	1	1	1	1	1	1	0	0	0	0	0	0	0	0	0	1	0	0	1
WT-41	0	0	0	1	1	1	1	1	1	0	0	0	1	0	0	0	0	0	1	2
WT-42	1	1	0	0	0	0	0	0	1	1	0	1	0	0	0	0	0	1	0	2
WT-43	0	0	0	0	0	0	0	0	0	0	0	0	0	0	0	0	0	0	0	0
WT-44	0	0	1	1	1	1	1	1	1	1	0	1	0	0	0	0	0	0	0	1
WT-45	1	1	1	1	1	1	1	1	1	1	0	0	0	0	0	0	0	0	0	0
WT-46	0	0	1	1	1	1	1	1	1	1	0	1	0	0	0	0	0	0	0	1
WT-47	0	0	1	1	1	1	1	1	1	1	0	1	0	0	0	0	0	0	0	1
WT-48	0	0	0	1	1	1	1	1	1	1	0	0	1	0	0	0	0	0	0	1
WT-49	1	1	1	1	1	1	0	1	1	0	0	0	0	0	0	1	1	0	1	3
WT-50	1	1	0	0	0	0	0	1	1	1	0	1	0	0	0	0	1	0	0	2
WT-51	0	0	0	0	0	0	0	0	0	0	0	0	0	0	0	0	0	0	0	0
WT-52	0	0	0	1	1	1	1	1	1	1	0	0	1	0	0	0	0	0	0	1
WT-53	1	1	0	0	0	0	0	0	0	0	0	1	0	0	0	0	0	0	0	1
WT-54	0	0	0	1	1	1	1	1	1	1	0	0	1	0	0	0	0	0	0	1
WT-55	0	0	1	1	1	1	1	1	0	0	0	1	0	0	0	0	0	1	0	2
WT-56	0	0	1	1	1	1	1	1	1	1	0	1	0	0	0	0	0	0	0	1
WT-57	1	1	0	0	0	1	1	1	1	1	0	1	0	0	1	0	0	0	0	2
WT-58	1	1	0	0	0	0	0	0	0	0	0	1	0	0	0	0	0	0	0	1
WT-59	1	1	0	0	0	0	0	0	1	1	0	1	0	0	0	0	0	1	0	2
WT-60	0	0	0	1	1	1	1	1	0	0	0	0	1	0	0	0	0	1	0	2
WT-61	0	0	0	0	0	0	0	0	0	0	0	0	0	0	0	0	0	0	0	0
WT-62	0	1	1	1	1	1	1	1	1	1	1	0	0	0	0	0	0	0	0	1
WT-63	0	1	0	0	0	0	0	0	0	0	1	1	0	0	0	0	0	0	0	2
WT-64	0	0	1	1	1	1	1	1	1	1	0	1	0	0	0	0	0	0	0	1
WT-65	1	1	1	0	0	0	0	0	0	0	0	0	1	0	0	0	0	0	0	1
WT-66	1	1	0	0	0	0	0	0	0	0	0	1	0	0	0	0	0	0	0	1
WT-67	0	0	1	1	1	1	1	1	1	1	0	1	0	0	0	0	0	0	0	1
WT-68	1	1	0	0	0	0	0	1	1	0	0	1	0	0	0	0	1	0	1	3
WT-69	1	1	1	1	1	1	1	1	1	1	0	0	0	0	0	0	0	0	0	0
WT-70	0	0	0	0	0	0	0	0	1	1	0	0	0	0	0	0	0	1	0	1
WT-71	1	0	0	0	0	0	0	1	1	1	1	0	0	0	0	0	1	0	0	2
WT-72	0	0	1	1	1	1	1	1	0	0	0	1	0	0	0	0	0	1	0	2
WT-73	1	1	1	1	1	1	1	1	1	0	0	0	0	0	0	0	0	0	1	1
WT-74	0	0	1	1	1	1	1	1	1	1	0	1	0	0	0	0	0	0	0	1
WT-75	1	1	0	0	0	1	1	1	1	1	0	1	0	0	1	0	0	0	0	2
WT-76	0	0	0	0	0	0	0	1	1	1	0	0	0	0	0	0	1	0	0	1
WT-77	0	0	0	0	0	0	0	1	1	1	0	0	0	0	0	0	1	0	0	1
WT-78	0	1	1	1	1	1	1	1	0	0	1	0	0	0	0	0	0	1	0	2
WT-79	0	0	1	1	1	1	1	1	1	1	0	1	0	0	0	0	0	0	0	1
WT-80	0	0	0	0	0	0	0	0	0	0	0	0	0	0	0	0	0	0	0	0
WT-81	0	0	1	1	1	1	1	0	0	0	0	1	0	0	0	0	1	0	0	2
WT-82	1	1	1	1	1	1	1	1	1	0	0	0	0	0	0	0	0	0	1	1
WT-83	0	0	0	0	0	0	0	0	0	1	0	0	0	0	0	0	0	0	1	1
WT-84	0	0	0	0	0	0	0	0	1	1	0	0	0	0	0	0	0	1	0	1
WT-85	0	0	0	0	0	0	0	0	0	1	0	0	0	0	0	0	0	0	1	1
WT-86	0	0	0	0	0	0	0	0	1	1	0	0	0	0	0	0	0	1	0	1
WT-87	0	0	0	1	1	1	0	0	0	0	0	0	1	0	0	1	0	0	0	2
WT-88	1	1	1	1	1	1	1	1	1	1	0	0	0	0	0	0	0	0	0	0
WT-89	1	0	0	0	0	0	0	0	0	0	1	0	0	0	0	0	0	0	0	1
WT-90	0	0	0	0	0	0	0	0	0	0	0	0	0	0	0	0	0	0	0	0
WT-91	0	0	0	0	0	0	0	0	0	1	0	0	0	0	0	0	0	0	1	1
WT-92	1	1	0	0	0	0	0	0	1	1	0	1	0	0	0	0	0	1	0	2
WT-93	0	0	0	0	0	0	0	0	0	1	0	0	0	0	0	0	0	0	1	1
WT-94	1	1	1	1	1	1	1	1	0	0	0	0	0	0	0	0	0	1	0	1
WT-95	0	0	1	1	1	1	1	1	0	0	0	1	0	0	0	0	0	1	0	2
WT-96	0	0	0	0	0	0	1	1	1	1	0	0	0	0	0	1	0	0	0	1
WT-97	1	1	0	0	0	0	0	0	0	0	0	1	0	0	0	0	0	0	0	1
WT-98	0	0	1	1	1	1	1	1	1	1	0	1	0	0	0	0	0	0	0	1
WT-99	1	1	0	0	0	0	0	0	0	0	0	1	0	0	0	0	0	0	0	1
WT-100	1	1	1	0	0	0	0	0	0	0	0	0	1	0	0	0	0	0	0	1
WT-101	1	1	1	1	1	1	1	1	1	1	0	0	0	0	0	0	0	0	0	0
WT-102	0	0	1	1	1	1	1	1	1	1	0	1	0	0	0	0	0	0	0	1
WT-103	0	0	1	1	1	1	1	1	1	1	0	1	0	0	0	0	0	0	0	1
WT-104	1	0	0	0	0	0	0	0	0	1	1	0	0	0	0	0	0	0	1	2
WT-105	1	1	0	0	0	0	0	0	1	1	0	1	0	0	0	0	0	1	0	2
WT-106	1	1	1	1	1	1	1	1	1	1	0	0	0	0	0	0	0	0	0	0
WT-107	1	0	1	1	1	1	1	1	1	1	1	1	0	0	0	0	0	0	0	2
WT-108	1	1	0	0	0	0	1	1	1	0	0	1	0	0	0	1	0	0	1	3
WT-109	0	0	0	0	1	1	1	1	0	0	0	0	0	1	0	0	0	1	0	2
WT-110	1	0	0	0	0	1	1	1	1	1	1	0	0	0	1	0	0	0	0	2
WT-111	0	0	0	0	0	0	0	0	0	0	0	0	0	0	0	0	0	0	0	0
WT-112	1	1	0	0	0	0	0	0	0	0	0	1	0	0	0	0	0	0	0	1
WT-113	1	1	0	0	0	0	0	0	0	0	0	1	0	0	0	0	0	0	0	1
WT-114	0	0	0	0	0	0	0	1	0	0	0	0	0	0	0	0	1	1	0	2
WT-115	1	1	1	1	1	1	1	1	1	0	0	0	0	0	0	0	0	0	1	1
WT-116	1	1	1	1	1	1	1	1	1	1	0	0	0	0	0	0	0	0	0	0
WT-117	1	1	1	1	1	1	1	1	0	0	0	0	0	0	0	0	0	1	0	1
WT-118	0	0	0	0	0	0	0	0	0	0	0	0	0	0	0	0	0	0	0	0
WT-119	0	0	0	0	0	0	0	0	0	0	0	0	0	0	0	0	0	0	0	0
WT-120	1	1	0	0	0	0	0	0	1	1	0	1	0	0	0	0	0	1	0	2
WT-121	0	0	1	1	1	1	1	1	1	1	0	1	0	0	0	0	0	0	0	1
WT-122	1	1	0	0	0	0	0	0	0	0	0	1	0	0	0	0	0	0	0	1
WT-123	1	1	0	1	1	1	1	1	1	0	0	1	1	0	0	0	0	0	1	3
WT-124	1	1	1	0	0	0	0	0	0	0	0	0	1	0	0	0	0	0	0	1
WT-125	1	1	0	0	0	0	0	0	0	0	0	1	0	0	0	0	0	0	0	1
WT-126	0	0	0	0	0	0	0	0	0	0	0	0	0	0	0	0	0	0	0	0
WT-127	1	1	0	0	0	0	0	0	0	0	0	1	0	0	0	0	0	0	0	1
WT-128	0	0	1	1	1	1	1	1	1	1	0	1	0	0	0	0	0	0	0	1
WT-129	1	0	0	0	0	0	0	0	0	1	1	0	0	0	0	0	0	0	1	2
WT-130	0	0	0	0	0	0	0	0	0	0	0	0	0	0	0	0	0	0	0	0
WT-131	0	0	1	1	1	1	1	1	0	0	0	1	0	0	0	0	0	1	0	2
WT-132	0	0	1	1	1	1	1	1	1	1	0	1	0	0	0	0	0	0	0	1
WT-133	0	0	1	1	1	1	1	1	1	1	0	1	0	0	0	0	0	0	0	1
WT-134	0	0	1	1	1	1	1	1	0	0	0	1	0	0	0	0	0	1	0	2
WT-135	0	0	1	1	1	1	1	1	1	1	0	1	0	0	0	0	0	0	0	1
WT-136	1	1	0	0	0	0	0	0	0	0	0	1	0	0	0	0	0	0	0	1
WT-137	1	0	1	1	1	1	1	1	1	1	1	1	0	0	0	0	0	0	0	2
WT-138	1	1	1	1	1	1	1	1	1	1	0	0	0	0	0	0	0	0	0	0
WT-139	1	1	0	0	0	0	0	0	1	1	0	1	0	0	0	0	0	1	0	2
WT-140	0	0	0	0	0	0	0	0	0	0	0	0	0	0	0	0	0	0	0	0
WT-141	1	1	1	1	1	1	1	1	0	0	0	0	0	0	0	0	0	1	0	1
WT-142	0	0	1	1	1	1	1	1	1	1	0	1	0	0	0	0	0	0	0	1
WT-143	1	1	0	0	0	0	0	0	0	0	0	1	0	0	0	0	0	0	0	1
WT-144	0	0	1	1	1	1	1	1	1	1	0	1	0	0	0	0	0	0	0	1
WT-145	0	0	1	1	1	1	1	1	1	1	0	1	0	0	0	0	0	0	0	1
WT-146	1	1	0	0	0	0	0	0	0	0	0	1	0	0	0	0	0	0	0	1
WT-147	0	0	1	1	1	1	1	1	0	0	0	1	0	0	0	0	0	1	0	2
WT-148	1	1	1	1	1	1	1	1	1	1	0	0	0	0	0	0	0	0	0	0
WT-149	1	1	1	1	1	1	0	0	0	0	0	0	0	0	0	1	0	0	0	1
WT-150	0	0	0	0	0	0	0	0	1	1	0	0	0	0	0	0	0	1	0	1
WT-151	1	1	0	0	0	0	0	0	0	0	0	1	0	0	0	0	0	0	0	1
WT-152	0	0	1	1	1	1	1	1	1	1	0	1	0	0	0	0	0	0	0	1
WT-153	1	1	0	0	0	0	0	0	1	1	0	1	0	0	0	0	0	1	0	2
WT-154	1	1	1	1	1	1	1	1	1	1	0	0	0	0	0	0	0	0	0	0
WT-155	0	0	0	0	0	0	0	0	0	1	0	0	0	0	0	0	0	0	1	1
WT-156	0	0	0	0	0	0	0	0	1	0	0	0	0	0	0	0	0	1	1	2
WT-157	0	1	1	1	1	1	1	1	1	1	1	0	0	0	0	0	0	0	0	1
WT-158	0	0	1	1	1	1	1	0	0	1	0	1	0	0	0	0	1	0	1	3
WT-159	1	1	1	1	1	1	1	1	1	1	0	0	0	0	0	0	0	0	0	0
WT-160	0	0	1	0	0	0	0	0	0	0	0	1	1	0	0	0	0	0	0	2
WT-161	0	0	1	1	1	1	1	1	0	0	0	1	0	0	0	0	0	1	0	2
WT-162	0	0	0	0	0	0	0	0	0	0	0	0	0	0	0	0	0	0	0	0
WT-163	0	0	0	0	0	0	0	0	0	0	0	0	0	0	0	0	0	0	0	0
WT-164	1	1	0	0	0	0	0	0	1	1	0	1	0	0	0	0	0	1	0	2
WT-165	1	1	1	1	1	1	1	1	0	0	0	0	0	0	0	0	0	1	0	1
WT-166	1	1	0	0	0	0	0	0	1	1	0	1	0	0	0	0	0	1	0	2
WT-167	1	1	1	1	1	1	1	1	0	0	0	0	0	0	0	0	0	1	0	1
WT-168	0	0	0	0	0	0	0	1	1	1	0	0	0	0	0	0	1	0	0	1
WT-169	1	1	0	0	0	0	0	1	1	1	0	1	0	0	0	0	1	0	0	2
WT-170	1	1	0	0	0	0	0	1	1	1	0	1	0	0	0	0	1	0	0	2
WT-171	1	1	1	1	1	1	1	1	0	0	0	0	0	0	0	0	0	1	0	1
WT-172	0	0	0	0	0	0	0	0	0	0	0	0	0	0	0	0	0	0	0	0
WT-173	0	0	1	1	1	1	1	1	1	1	0	1	0	0	0	0	0	0	0	1
WT-174	1	1	0	0	0	0	0	0	0	0	0	1	0	0	0	0	0	0	0	1
WT-175	1	1	1	1	1	1	1	1	0	0	0	0	0	0	0	0	0	1	0	1
WT-176	1	1	1	1	1	1	1	1	1	1	0	0	0	0	0	0	0	0	0	0
WT-177	0	0	0	0	0	0	0	0	1	1	0	0	0	0	0	0	0	1	0	1
WT-178	0	0	0	0	0	0	0	1	1	1	0	0	0	0	0	0	1	0	0	1
WT-179	1	1	1	1	1	1	1	1	1	1	0	0	0	0	0	0	0	0	0	0
WT-180	1	1	0	0	0	0	0	0	0	0	0	1	0	0	0	0	0	0	0	1
WT-181	1	1	1	1	1	1	1	1	0	0	0	0	0	0	0	0	0	1	0	1
WT-182	1	1	0	0	0	0	0	0	0	0	0	1	0	0	0	0	0	0	0	1
WT-183	0	0	1	1	1	1	1	1	1	1	0	1	0	0	0	0	0	0	0	1
WT-184	0	0	1	1	1	1	1	1	1	1	0	1	0	0	0	0	0	0	0	1
WT-185	1	1	1	1	1	1	1	1	1	1	0	0	0	0	0	0	0	0	0	0
WT-186	0	0	1	1	1	1	1	1	1	1	0	1	0	0	0	0	0	0	0	1
WT-187	1	1	1	1	1	1	1	1	0	0	0	0	0	0	0	0	0	1	0	1
WT-188	1	1	1	1	1	1	1	1	1	1	0	0	0	0	0	0	0	0	0	0
WT-189	0	0	1	1	1	1	1	1	0	0	0	1	0	0	0	0	0	1	0	2
WT-190	1	1	0	0	0	0	0	0	0	0	0	1	0	0	0	0	0	0	0	1
WT-191	1	1	0	0	0	0	0	1	1	1	0	1	0	0	0	0	1	0	0	2
WT-192	0	0	0	0	0	0	0	0	0	0	0	0	0	0	0	0	0	0	0	0
WT-193	0	0	1	1	1	1	1	1	1	1	0	1	0	0	0	0	0	0	0	1
WT-194	1	1	1	1	1	1	1	1	1	1	0	0	0	0	0	0	0	0	0	0
WT-195	1	1	0	0	0	0	0	0	0	0	0	1	0	0	0	0	0	0	0	1
WT-196	0	0	1	1	1	1	1	1	0	0	0	1	0	0	0	0	0	1	0	2
WT-197	1	0	0	0	0	0	0	0	1	1	1	0	0	0	0	0	0	1	0	2
WT-198	1	0	0	0	0	0	0	0	0	0	1	0	0	0	0	0	0	0	0	1
WT-199	1	1	1	1	1	1	1	1	1	0	0	0	0	0	0	0	0	0	1	1
WT-200	1	1	1	1	1	1	1	1	1	0	0	0	0	0	0	0	0	0	1	1
WT-201	0	0	0	0	0	0	0	0	0	0	0	0	0	0	0	0	0	0	0	0
WT-202	1	1	1	1	1	1	1	1	1	1	0	0	0	0	0	0	0	0	0	0
WT-203	1	1	0	0	0	0	0	1	1	1	0	1	0	0	0	0	1	0	0	2
WT-204	1	1	1	1	1	1	1	1	1	1	0	0	0	0	0	0	0	0	0	0
WT-205	1	1	1	1	1	1	1	1	1	1	0	0	0	0	0	0	0	0	0	0
WT-206	0	0	0	0	0	0	0	0	1	1	0	0	0	0	0	0	0	1	0	1
WT-207	1	1	0	0	0	0	0	0	0	1	0	1	0	0	0	0	0	0	1	2
WT-208	1	1	1	1	1	1	1	1	1	1	0	0	0	0	0	0	0	0	0	0
WT-209	0	0	0	0	0	0	0	0	0	0	0	0	0	0	0	0	0	0	0	0
WT-210	1	1	1	1	1	1	1	1	0	0	0	0	0	0	0	0	0	1	0	1
WT-211	1	1	1	1	1	1	1	0	0	0	0	0	0	0	0	0	1	0	0	1
WT-212	1	1	1	1	1	1	1	1	1	1	0	0	0	0	0	0	0	0	0	0
WT-213	0	0	0	0	0	0	0	1	1	1	0	0	0	0	0	0	1	0	0	1
WT-214	0	0	1	1	1	1	1	1	1	1	0	1	0	0	0	0	0	0	0	1
WT-215	0	1	1	1	1	1	1	1	0	0	1	0	0	0	0	0	0	1	0	2
WT-216	1	1	0	1	1	1	1	1	1	1	0	1	1	0	0	0	0	0	0	2
WT-217	0	0	0	0	0	0	0	0	0	0	0	0	0	0	0	0	0	0	0	0
WT-218	1	1	1	1	1	1	1	1	1	1	0	0	0	0	0	0	0	0	0	0
WT-219	1	1	1	1	1	0	0	0	0	0	0	0	0	0	1	0	0	0	0	1
WT-220	0	0	1	1	1	1	1	1	1	1	0	1	0	0	0	0	0	0	0	1
WT-221	0	0	1	1	1	1	1	1	0	0	0	1	0	0	0	0	0	1	0	2
WT-222	1	1	1	1	1	1	1	1	1	1	0	0	0	0	0	0	0	0	0	0
WT-223	1	1	1	1	1	1	1	1	1	1	0	0	0	0	0	0	0	0	0	0
WT-224	0	0	0	0	0	0	0	1	1	1	0	0	0	0	0	0	1	0	0	1
WT-225	0	0	1	1	1	1	1	1	1	1	0	1	0	0	0	0	0	0	0	1
WT-226	0	0	0	0	1	1	1	1	1	1	0	0	0	1	0	0	0	0	0	1
WT-227	1	1	1	1	1	1	1	1	1	1	0	0	0	0	0	0	0	0	0	0
WT-228	0	0	0	0	0	0	0	0	0	0	0	0	0	0	0	0	0	0	0	0
WT-229	1	0	0	0	0	0	0	0	0	0	1	0	0	0	0	0	0	0	0	1
WT-230	0	0	1	1	1	1	1	0	0	0	0	1	0	0	0	0	1	0	0	2
WT-231	0	0	0	0	0	0	0	0	0	0	0	0	0	0	0	0	0	0	0	0
WT-232	0	0	1	1	1	1	1	1	1	1	0	1	0	0	0	0	0	0	0	1
WT-233	0	0	0	1	1	1	1	0	0	0	0	0	1	0	0	0	1	0	0	2
WT-234	0	0	1	1	1	1	1	1	0	0	0	1	0	0	0	0	0	1	0	2
WT-235	0	0	0	0	0	0	0	0	0	1	0	0	0	0	0	0	0	0	1	1
WT-236	0	0	1	1	1	1	1	1	1	1	0	1	0	0	0	0	0	0	0	1
WT-237	0	0	0	0	0	0	0	0	1	1	0	0	0	0	0	0	0	1	0	1
WT-238	0	0	0	0	0	0	0	1	1	1	0	0	0	0	0	0	1	0	0	1
WT-239	1	1	1	1	1	1	1	0	0	0	0	0	0	0	0	0	1	0	0	1
WT-240	0	0	1	1	1	1	1	1	1	1	0	1	0	0	0	0	0	0	0	1
WT-241	1	1	1	1	1	1	0	0	0	0	0	0	0	0	0	1	0	0	0	1
WT-242	0	0	0	0	0	0	0	0	0	0	0	0	0	0	0	0	0	0	0	0
WT-243	0	0	0	0	0	0	0	0	0	0	0	0	0	0	0	0	0	0	0	0
WT-244	0	0	0	0	1	1	1	1	1	1	0	0	0	1	0	0	0	0	0	1
WT-245	1	1	0	0	0	0	0	0	0	0	0	1	0	0	0	0	0	0	0	1
WT-246	0	0	0	0	0	0	0	0	0	0	0	0	0	0	0	0	0	0	0	0
WT-247	1	1	1	1	1	1	1	1	1	0	0	0	0	0	0	0	0	0	1	1
WT-248	1	1	0	0	0	0	0	0	0	0	0	1	0	0	0	0	0	0	0	1
WT-249	1	1	1	0	0	0	0	0	0	0	0	0	1	0	0	0	0	0	0	1
WT-250	1	1	1	1	1	1	1	1	1	1	0	0	0	0	0	0	0	0	0	0
WT-251	1	1	1	1	1	1	1	1	1	1	0	0	0	0	0	0	0	0	0	0
WT-252	1	1	1	1	1	1	1	1	1	1	0	0	0	0	0	0	0	0	0	0
WT-253	0	0	1	1	1	1	1	1	1	1	0	1	0	0	0	0	0	0	0	1
WT-254	0	0	0	0	0	0	1	1	1	1	0	0	0	0	0	1	0	0	0	1
WT-255	0	0	0	0	0	0	0	0	0	1	0	0	0	0	0	0	0	0	1	1
WT-256	1	1	1	1	1	1	1	1	1	1	0	0	0	0	0	0	0	0	0	0
WT-257	1	1	1	1	1	1	1	1	1	1	0	0	0	0	0	0	0	0	0	0
WT-258	0	0	0	0	0	0	0	0	0	0	0	0	0	0	0	0	0	0	0	0
WT-259	1	1	1	1	1	1	1	1	0	0	0	0	0	0	0	0	0	1	0	1
WT-260	0	0	0	1	1	1	1	1	1	0	0	0	1	0	0	0	0	0	1	2
WT-261	1	1	0	0	0	0	0	1	1	1	0	1	0	0	0	0	1	0	0	2
WT-262	1	1	0	0	0	0	0	0	1	1	0	1	0	0	0	0	0	1	0	2
WT-263	1	1	1	0	0	0	0	0	1	1	0	0	1	0	0	0	0	1	0	2
WT-264	1	1	0	0	0	0	0	0	0	0	0	1	0	0	0	0	0	0	0	1
WT-265	1	1	1	1	1	1	1	1	1	1	0	0	0	0	0	0	0	0	0	0
WT-266	0	0	0	0	0	0	0	0	1	0	0	0	0	0	0	0	0	1	1	2
WT-267	1	1	1	1	1	1	1	1	0	0	0	0	0	0	0	0	0	1	0	1
WT-268	0	0	0	0	0	0	0	0	1	1	0	0	0	0	0	0	0	1	0	1
WT-269	0	0	0	0	0	0	0	0	0	0	0	0	0	0	0	0	0	0	0	0
WT-270	1	1	0	0	0	0	0	0	0	0	0	1	0	0	0	0	0	0	0	1
WT-271	0	0	0	0	0	0	0	0	1	1	0	0	0	0	0	0	0	1	0	1
WT-272	0	0	0	0	0	0	1	1	1	1	0	0	0	0	0	1	0	0	0	1
WT-273	1	1	0	0	0	0	0	0	0	0	0	1	0	0	0	0	0	0	0	1
WT-274	0	0	1	1	1	1	1	1	1	1	0	1	0	0	0	0	0	0	0	1
WT-275	0	0	0	0	0	0	0	0	0	0	0	0	0	0	0	0	0	0	0	0
WT-276	1	1	1	1	1	1	1	1	1	1	0	0	0	0	0	0	0	0	0	0
WT-277	1	1	1	1	1	1	1	1	0	0	0	0	0	0	0	0	0	1	0	1
WT-278	1	1	1	1	1	1	1	1	1	1	0	0	0	0	0	0	0	0	0	0
WT-279	1	1	0	0	0	0	0	0	0	0	0	1	0	0	0	0	0	0	0	1
WT-280	0	0	0	0	0	0	0	0	0	0	0	0	0	0	0	0	0	0	0	0
WT-281	0	0	0	0	0	0	0	0	0	0	0	0	0	0	0	0	0	0	0	0
WT-282	1	1	0	0	0	0	0	0	1	1	0	1	0	0	0	0	0	1	0	2
WT-283	0	0	0	0	0	0	0	0	0	0	0	0	0	0	0	0	0	0	0	0
WT-284	1	1	0	0	0	0	0	0	0	0	0	1	0	0	0	0	0	0	0	1
WT-285	1	1	0	0	0	0	0	0	1	1	0	1	0	0	0	0	0	1	0	2
WT-286	0	1	1	1	1	1	1	1	1	1	1	0	0	0	0	0	0	0	0	1
WT-287	1	1	0	0	0	0	0	0	0	0	0	1	0	0	0	0	0	0	0	1
WT-288	0	0	1	1	1	1	1	1	1	1	0	1	0	0	0	0	0	0	0	1
WT-289	1	1	1	1	1	1	1	1	1	1	0	0	0	0	0	0	0	0	0	0
WT-290	0	0	1	1	1	1	1	1	1	1	0	1	0	0	0	0	0	0	0	1
WT-291	1	1	1	1	1	1	1	1	1	1	0	0	0	0	0	0	0	0	0	0
WT-292	1	1	1	1	0	0	0	1	1	1	0	0	0	1	0	0	1	0	0	2
WT-293	1	1	0	0	0	0	0	0	0	0	0	1	0	0	0	0	0	0	0	1
WT-294	1	0	0	0	0	0	1	1	1	1	1	0	0	0	0	1	0	0	0	2
WT-295	1	0	0	0	0	0	0	0	0	1	1	0	0	0	0	0	0	0	1	2
WT-296	1	1	1	1	1	1	1	1	1	1	0	0	0	0	0	0	0	0	0	0
WT-297	0	0	0	0	0	0	0	0	0	0	0	0	0	0	0	0	0	0	0	0
WT-298	1	1	0	0	0	0	0	0	0	0	0	1	0	0	0	0	0	0	0	1
WT-299	1	1	0	0	0	0	0	0	0	0	0	1	0	0	0	0	0	0	0	1
WT-300	1	1	0	0	0	0	0	0	1	1	0	1	0	0	0	0	0	1	0	2
WT-301	1	1	1	1	1	1	1	1	1	0	0	0	0	0	0	0	0	0	1	1
WT-302	0	0	1	1	1	1	1	1	1	1	0	1	0	0	0	0	0	0	0	1
WT-303	0	0	0	0	0	0	0	0	0	0	0	0	0	0	0	0	0	0	0	0
WT-304	1	0	0	0	0	0	0	0	1	1	1	0	0	0	0	0	0	1	0	2
WT-305	1	1	0	0	0	0	0	0	0	1	0	1	0	0	0	0	0	0	1	2
WT-306	1	1	1	1	0	0	0	0	0	0	0	0	0	1	0	0	0	0	0	1
WT-307	1	1	1	1	1	1	1	1	1	0	0	0	0	0	0	0	0	0	1	1
WT-308	1	1	1	1	1	1	1	1	0	0	0	0	0	0	0	0	0	1	0	1
WT-309	1	1	0	0	0	0	0	0	0	0	0	1	0	0	0	0	0	0	0	1
WT-310	1	0	0	0	0	0	0	0	1	1	1	0	0	0	0	0	0	1	0	2
WT-311	0	1	1	1	1	1	1	1	1	1	1	0	0	0	0	0	0	0	0	1
WT-312	0	0	0	0	0	0	0	0	1	1	0	0	0	0	0	0	0	1	0	1
WT-313	0	0	1	1	1	1	1	0	0	0	0	1	0	0	0	0	1	0	0	2
WT-314	0	0	1	1	1	1	1	1	1	1	0	1	0	0	0	0	0	0	0	1
WT-315	0	0	1	1	1	1	1	1	1	1	0	1	0	0	0	0	0	0	0	1
WT-316	0	0	0	0	0	0	0	0	1	1	0	0	0	0	0	0	0	1	0	1
WT-317	1	1	0	0	0	0	0	0	0	0	0	1	0	0	0	0	0	0	0	1
WT-318	1	1	0	0	0	0	0	0	0	0	0	1	0	0	0	0	0	0	0	1
WT-319	1	1	0	0	0	0	0	0	0	0	0	1	0	0	0	0	0	0	0	1
WT-320	0	0	1	1	1	1	1	1	1	1	0	1	0	0	0	0	0	0	0	1
WT-321	1	1	1	1	1	1	1	1	0	0	0	0	0	0	0	0	0	1	0	1
WT-322	0	0	0	0	0	0	0	0	0	1	0	0	0	0	0	0	0	0	1	1
WT-323	0	0	0	0	0	0	0	0	0	0	0	0	0	0	0	0	0	0	0	0
WT-324	1	1	1	1	1	1	1	1	0	0	0	0	0	0	0	0	0	1	0	1
WT-325	0	0	1	1	1	1	1	1	1	1	0	1	0	0	0	0	0	0	0	1
WT-326	0	0	0	0	0	0	0	0	0	1	0	0	0	0	0	0	0	0	1	1
WT-327	0	0	1	1	1	1	1	1	1	1	0	1	0	0	0	0	0	0	0	1
WT-328	0	0	1	1	1	1	1	1	1	1	0	1	0	0	0	0	0	0	0	1
WT-329	1	1	1	1	1	1	1	1	1	1	0	0	0	0	0	0	0	0	0	0
WT-330	1	1	1	1	1	1	1	1	0	0	0	0	0	0	0	0	0	1	0	1
WT-331	1	1	1	1	1	1	1	1	1	1	0	0	0	0	0	0	0	0	0	0
WT-332	1	1	1	1	1	1	1	1	0	0	0	0	0	0	0	0	0	1	0	1
WT-333	0	0	0	0	0	0	0	0	0	0	0	0	0	0	0	0	0	0	0	0
WT-334	1	1	1	1	1	1	1	1	1	1	0	0	0	0	0	0	0	0	0	0
WT-335	1	1	1	1	1	1	1	1	0	0	0	0	0	0	0	0	0	1	0	1
WT-336	0	0	1	1	1	1	1	1	1	1	0	1	0	0	0	0	0	0	0	1
WT-337	0	0	1	1	1	1	1	1	1	1	0	1	0	0	0	0	0	0	0	1
WT-338	1	1	1	1	1	1	1	1	0	0	0	0	0	0	0	0	0	1	0	1
WT-339	0	0	1	1	1	1	1	1	1	1	0	1	0	0	0	0	0	0	0	1
WT-340	1	1	1	1	1	1	1	1	1	0	0	0	0	0	0	0	0	0	1	1
WT-341	0	0	1	1	1	1	1	1	1	1	0	1	0	0	0	0	0	0	0	1
WT-342	0	0	0	0	0	0	0	0	1	1	0	0	0	0	0	0	0	1	0	1
WT-343	1	1	0	0	0	0	0	1	1	1	0	1	0	0	0	0	1	0	0	2
WT-344	1	1	0	0	0	0	0	0	1	1	0	1	0	0	0	0	0	1	0	2
WT-345	0	0	0	0	0	0	0	0	0	1	0	0	0	0	0	0	0	0	1	1
WT-346	0	1	1	1	1	1	1	1	1	1	1	0	0	0	0	0	0	0	0	1
WT-347	1	1	1	1	1	1	1	1	1	1	0	0	0	0	0	0	0	0	0	0
WT-348	1	1	1	1	1	1	1	0	0	0	0	0	0	0	0	0	1	0	0	1
WT-349	0	0	0	0	0	0	0	0	0	0	0	0	0	0	0	0	0	0	0	0
WT-350	1	1	1	1	1	1	1	1	1	1	0	0	0	0	0	0	0	0	0	0
WT-351	0	0	1	1	1	1	1	1	0	0	0	1	0	0	0	0	0	1	0	2
WT-352	0	0	1	1	1	1	1	1	0	0	0	1	0	0	0	0	0	1	0	2
WT-353	0	0	0	0	0	0	0	0	1	1	0	0	0	0	0	0	0	1	0	1
WT-354	1	1	1	1	1	1	1	1	1	1	0	0	0	0	0	0	0	0	0	0
WT-355	1	1	1	0	0	0	0	0	1	1	0	0	1	0	0	0	0	1	0	2
WT-356	1	1	1	1	1	1	1	1	1	1	0	0	0	0	0	0	0	0	0	0
WT-357	1	1	0	0	0	0	0	0	0	0	0	1	0	0	0	0	0	0	0	1
WT-358	0	0	1	1	1	1	1	0	0	0	0	1	0	0	0	0	1	0	0	2
WT-359	1	1	1	1	1	1	1	1	1	1	0	0	0	0	0	0	0	0	0	0
WT-360	0	0	1	1	1	1	1	1	0	0	0	1	0	0	0	0	0	1	0	2
WT-361	1	1	1	0	0	0	0	0	1	1	0	0	1	0	0	0	0	1	0	2
WT-362	1	1	1	1	1	1	0	0	0	0	0	0	0	0	0	1	0	0	0	1
WT-363	0	0	0	0	0	0	0	0	0	1	0	0	0	0	0	0	0	0	1	1
WT-364	1	1	0	0	0	0	0	1	1	1	0	1	0	0	0	0	1	0	0	2

## Sheet: Table S6
Supplemental Table 6. The genotype of each plants on chromosome 1 in zep1-KO.
Plant NO.	Genotype of each plant										CO between adjacent markers
	A	B	C	D	E	F	G	H	I	J	AB	BC	CD	DE	EF	FG	GH	HI	IJ	Sum
zep1-KO-1	0	1	0	1	1	1	1	1	0	1	1	1	1	0	0	0	0	1	1	5
zep1-KO-2	1	0	0	0	0	1	1	1	0	0	1	0	0	0	1	0	0	1	0	3
zep1-KO-3	0	0	0	0	0	0	0	0	1	0	0	0	0	0	0	0	0	1	1	2
zep1-KO-4	1	0	0	0	0	0	0	0	0	0	1	0	0	0	0	0	0	0	0	1
zep1-KO-5	1	1	0	0	0	1	0	1	1	0	0	1	0	0	1	1	1	0	1	5
zep1-KO-6	0	0	1	0	0	0	1	1	1	1	0	1	1	0	0	1	0	0	0	3
zep1-KO-7	1	0	0	1	1	0	0	0	0	1	1	0	1	0	1	0	0	0	1	4
zep1-KO-8	0	1	1	1	1	1	1	1	1	1	1	0	0	0	0	0	0	0	0	1
zep1-KO-9	0	1	1	1	1	1	0	1	1	0	1	0	0	0	0	1	1	0	1	4
zep1-KO-10	0	1	1	0	0	0	1	1	1	1	1	0	1	0	0	1	0	0	0	3
zep1-KO-11	1	1	0	0	0	0	0	0	0	0	0	1	0	0	0	0	0	0	0	1
zep1-KO-12	1	0	0	0	0	0	0	0	1	1	1	0	0	0	0	0	0	1	0	2
zep1-KO-13	1	1	1	0	0	1	1	1	1	1	0	0	1	0	1	0	0	0	0	2
zep1-KO-14	0	0	0	1	1	1	1	1	0	0	0	0	1	0	0	0	0	1	0	2
zep1-KO-15	1	0	0	1	1	1	1	1	1	0	1	0	1	0	0	0	0	0	1	3
zep1-KO-16	1	1	0	0	0	1	1	1	0	0	0	1	0	0	1	0	0	1	0	3
zep1-KO-17	1	1	1	1	1	1	1	1	1	0	0	0	0	0	0	0	0	0	1	1
zep1-KO-18	0	0	0	0	0	1	1	0	0	1	0	0	0	0	1	0	1	0	1	3
zep1-KO-19	0	0	1	1	1	1	0	0	0	0	0	1	0	0	0	1	0	0	0	2
zep1-KO-20	0	1	0	1	1	0	0	1	0	0	1	1	1	0	1	0	1	1	0	6
zep1-KO-21	1	1	1	1	1	1	0	0	0	0	0	0	0	0	0	1	0	0	0	1
zep1-KO-22	1	0	1	0	0	0	0	1	0	0	1	1	1	0	0	0	1	1	0	5
zep1-KO-23	1	0	0	1	1	0	0	0	1	1	1	0	1	0	1	0	0	1	0	4
zep1-KO-24	1	1	1	1	1	1	0	0	0	1	0	0	0	0	0	1	0	0	1	2
zep1-KO-25	0	0	0	1	1	0	1	1	0	0	0	0	1	0	1	1	0	1	0	4
zep1-KO-26	1	1	1	1	1	1	1	1	0	0	0	0	0	0	0	0	0	1	0	1
zep1-KO-27	1	1	0	0	0	1	1	0	0	0	0	1	0	0	1	0	1	0	0	3
zep1-KO-28	0	0	0	0	0	0	1	0	0	0	0	0	0	0	0	1	1	0	0	2
zep1-KO-29	1	1	1	1	1	1	0	0	0	1	0	0	0	0	0	1	0	0	1	2
zep1-KO-30	1	1	1	0	0	1	1	1	0	1	0	0	1	0	1	0	0	1	1	4
zep1-KO-31	0	0	0	0	0	1	1	1	1	1	0	0	0	0	1	0	0	0	0	1
zep1-KO-32	0	0	0	1	1	1	1	0	0	1	0	0	1	0	0	0	1	0	1	3
zep1-KO-33	1	0	0	0	0	1	1	0	0	0	1	0	0	0	1	0	1	0	0	3
zep1-KO-34	0	1	0	0	0	0	1	0	0	0	1	1	0	0	0	1	1	0	0	4
zep1-KO-35	0	1	1	1	1	0	1	1	1	1	1	0	0	0	1	1	0	0	0	3
zep1-KO-36	0	0	1	1	1	1	1	0	0	0	0	1	0	0	0	0	1	0	0	2
zep1-KO-37	0	1	1	1	1	1	0	0	0	0	1	0	0	0	0	1	0	0	0	2
zep1-KO-38	0	0	0	0	0	0	0	0	0	1	0	0	0	0	0	0	0	0	1	1
zep1-KO-39	1	1	1	0	0	0	0	0	0	0	0	0	1	0	0	0	0	0	0	1
zep1-KO-40	0	0	0	0	0	0	0	0	1	0	0	0	0	0	0	0	0	1	1	2
zep1-KO-41	0	1	1	0	0	0	1	1	1	1	1	0	1	0	0	1	0	0	0	3
zep1-KO-42	1	1	1	0	0	0	1	1	0	1	0	0	1	0	0	1	0	1	1	4
zep1-KO-43	0	1	0	0	0	0	0	1	1	1	1	1	0	0	0	0	1	0	0	3
zep1-KO-44	0	0	0	0	0	0	1	1	0	0	0	0	0	0	0	1	0	1	0	2
zep1-KO-45	1	0	0	0	0	0	0	0	0	0	1	0	0	0	0	0	0	0	0	1
zep1-KO-46	0	1	1	0	0	0	0	0	0	0	1	0	1	0	0	0	0	0	0	2
zep1-KO-47	1	0	0	1	1	1	1	1	0	0	1	0	1	0	0	0	0	1	0	3
zep1-KO-48	0	1	0	0	0	0	1	1	1	0	1	1	0	0	0	1	0	0	1	4
zep1-KO-49	0	0	0	0	0	1	1	1	1	1	0	0	0	0	1	0	0	0	0	1
zep1-KO-50	1	0	0	0	0	0	1	1	0	0	1	0	0	0	0	1	0	1	0	3
zep1-KO-51	1	0	1	1	1	1	1	1	1	1	1	1	0	0	0	0	0	0	0	2
zep1-KO-52	0	0	0	0	0	0	0	0	0	0	0	0	0	0	0	0	0	0	0	0
zep1-KO-53	1	1	1	1	1	1	1	1	1	0	0	0	0	0	0	0	0	0	1	1
zep1-KO-54	0	1	1	1	1	1	1	1	0	0	1	0	0	0	0	0	0	1	0	2
zep1-KO-55	1	0	1	0	0	1	1	1	1	1	1	1	1	0	1	0	0	0	0	4
zep1-KO-56	1	1	1	0	0	0	0	1	1	1	0	0	1	0	0	0	1	0	0	2
zep1-KO-57	0	1	0	0	0	1	0	1	0	1	1	1	0	0	1	1	1	1	1	7
zep1-KO-58	1	0	1	1	1	0	0	0	0	0	1	1	0	0	1	0	0	0	0	3
zep1-KO-59	1	1	0	0	0	1	1	1	1	1	0	1	0	0	1	0	0	0	0	2
zep1-KO-60	1	0	0	0	0	0	0	0	0	0	1	0	0	0	0	0	0	0	0	1
zep1-KO-61	1	1	1	1	1	1	0	0	1	1	0	0	0	0	0	1	0	1	0	2
zep1-KO-62	1	0	1	1	1	1	1	1	0	1	1	1	0	0	0	0	0	1	1	4
zep1-KO-63	1	0	1	1	1	0	0	0	0	1	1	1	0	0	1	0	0	0	1	4
zep1-KO-64	0	1	0	0	0	0	0	0	0	0	1	1	0	0	0	0	0	0	0	2
zep1-KO-65	0	0	0	0	0	0	1	1	1	1	0	0	0	0	0	1	0	0	0	1
zep1-KO-66	1	1	0	0	0	0	0	1	0	0	0	1	0	0	0	0	1	1	0	3
zep1-KO-67	1	1	1	1	1	1	0	0	0	0	0	0	0	0	0	1	0	0	0	1
zep1-KO-68	1	1	0	0	0	1	0	0	0	0	0	1	0	0	1	1	0	0	0	3
zep1-KO-69	0	0	1	1	1	0	0	0	0	0	0	1	0	0	1	0	0	0	0	2
zep1-KO-70	1	1	0	0	0	0	0	0	0	0	0	1	0	0	0	0	0	0	0	1
zep1-KO-71	0	1	0	1	1	1	1	1	1	0	1	1	1	0	0	0	0	0	1	4
zep1-KO-72	0	1	0	0	0	0	1	1	0	0	1	1	0	0	0	1	0	1	0	4
zep1-KO-73	0	1	0	1	1	1	1	1	1	1	1	1	1	0	0	0	0	0	0	3
zep1-KO-74	1	1	1	1	1	1	0	0	0	0	0	0	0	0	0	1	0	0	0	1
zep1-KO-75	1	1	0	1	1	1	0	0	0	0	0	1	1	0	0	1	0	0	0	3
zep1-KO-76	1	1	1	0	0	0	0	0	0	0	0	0	1	0	0	0	0	0	0	1
zep1-KO-77	0	0	0	0	0	1	1	1	1	0	0	0	0	0	1	0	0	0	1	2
zep1-KO-78	0	0	0	0	0	1	1	1	1	1	0	0	0	0	1	0	0	0	0	1
zep1-KO-79	0	0	0	0	0	0	0	0	0	0	0	0	0	0	0	0	0	0	0	0
zep1-KO-80	1	1	1	1	1	0	1	1	0	0	0	0	0	0	1	1	0	1	0	3
zep1-KO-81	1	1	1	1	1	1	1	1	1	1	0	0	0	0	0	0	0	0	0	0
zep1-KO-82	0	0	0	0	0	0	0	0	0	1	0	0	0	0	0	0	0	0	1	1
zep1-KO-83	1	1	0	0	0	1	1	1	0	0	0	1	0	0	1	0	0	1	0	3
zep1-KO-84	1	1	1	1	1	1	1	1	1	1	0	0	0	0	0	0	0	0	0	0
zep1-KO-85	1	0	1	0	0	0	0	0	1	1	1	1	1	0	0	0	0	1	0	4
zep1-KO-86	0	0	0	0	0	0	1	1	1	1	0	0	0	0	0	1	0	0	0	1
zep1-KO-87	1	1	1	1	0	1	0	1	1	1	0	0	0	1	1	1	1	0	0	4
zep1-KO-88	1	1	1	0	0	0	0	0	0	0	0	0	1	0	0	0	0	0	0	1
zep1-KO-89	0	1	0	1	1	1	1	1	1	0	1	1	1	0	0	0	0	0	1	4
zep1-KO-90	0	0	1	1	1	0	1	1	1	0	0	1	0	0	1	1	0	0	1	4
zep1-KO-91	1	0	1	0	1	0	1	0	0	0	1	1	1	1	1	1	1	0	0	7
zep1-KO-92	1	0	1	1	0	0	0	1	1	1	1	1	0	1	0	0	1	0	0	4
zep1-KO-93	1	0	0	0	1	1	1	1	1	1	1	0	0	1	0	0	0	0	0	2
zep1-KO-94	1	0	1	1	1	0	0	1	1	1	1	1	0	0	1	0	1	0	0	4
zep1-KO-95	1	0	0	1	1	0	0	1	0	0	1	0	1	0	1	0	1	1	0	5
zep1-KO-96	1	0	1	1	1	0	0	0	1	1	1	1	0	0	1	0	0	1	0	4
zep1-KO-97	0	0	0	0	0	1	1	1	1	1	0	0	0	0	1	0	0	0	0	1
zep1-KO-98	0	0	0	0	0	0	0	0	0	0	0	0	0	0	0	0	0	0	0	0
zep1-KO-99	0	0	0	0	0	0	0	0	0	0	0	0	0	0	0	0	0	0	0	0
zep1-KO-100	0	0	1	0	0	0	0	0	1	1	0	1	1	0	0	0	0	1	0	3
zep1-KO-101	0	0	0	0	0	0	1	1	1	0	0	0	0	0	0	1	0	0	1	2
zep1-KO-102	0	0	0	0	0	0	0	1	0	0	0	0	0	0	0	0	1	1	0	2
zep1-KO-103	1	1	0	0	0	0	0	0	0	0	0	1	0	0	0	0	0	0	0	1
zep1-KO-104	0	0	1	1	1	0	0	1	1	1	0	1	0	0	1	0	1	0	0	3
zep1-KO-105	0	0	1	0	0	0	0	0	0	0	0	1	1	0	0	0	0	0	0	2
zep1-KO-106	0	0	0	0	0	0	0	1	1	0	0	0	0	0	0	0	1	0	1	2
zep1-KO-107	1	0	0	0	0	0	1	0	1	1	1	0	0	0	0	1	1	1	0	4
zep1-KO-108	1	0	1	0	0	0	1	1	0	0	1	1	1	0	0	1	0	1	0	5
zep1-KO-109	0	0	1	1	1	0	0	0	0	0	0	1	0	0	1	0	0	0	0	2
zep1-KO-110	0	0	0	0	0	0	0	0	0	1	0	0	0	0	0	0	0	0	1	1
zep1-KO-111	0	0	0	1	1	1	1	1	1	1	0	0	1	0	0	0	0	0	0	1
zep1-KO-112	1	1	1	0	0	1	1	1	1	1	0	0	1	0	1	0	0	0	0	2
zep1-KO-113	1	0	0	0	1	1	0	0	0	1	1	0	0	1	0	1	0	0	1	4
zep1-KO-114	0	1	0	0	0	1	1	1	0	0	1	1	0	0	1	0	0	1	0	4
zep1-KO-115	1	0	1	1	1	1	0	0	1	1	1	1	0	0	0	1	0	1	0	4
zep1-KO-116	1	1	1	1	1	1	1	1	0	1	0	0	0	0	0	0	0	1	1	2
zep1-KO-117	1	1	1	1	1	1	1	1	1	1	0	0	0	0	0	0	0	0	0	0
zep1-KO-118	0	0	1	1	1	1	1	1	0	1	0	1	0	0	0	0	0	1	1	3
zep1-KO-119	1	1	0	0	0	1	1	1	1	1	0	1	0	0	1	0	0	0	0	2
zep1-KO-120	1	1	0	0	0	0	0	0	0	0	0	1	0	0	0	0	0	0	0	1
zep1-KO-121	1	0	0	0	0	1	0	0	0	1	1	0	0	0	1	1	0	0	1	4
zep1-KO-122	0	0	0	0	1	0	0	0	0	1	0	0	0	1	1	0	0	0	1	3
zep1-KO-123	0	0	0	0	0	0	0	1	1	1	0	0	0	0	0	0	1	0	0	1
zep1-KO-124	0	0	0	0	0	0	0	1	1	0	0	0	0	0	0	0	1	0	1	2
zep1-KO-125	1	0	1	0	0	0	0	1	0	0	1	1	1	0	0	0	1	1	0	5
zep1-KO-126	0	0	1	1	1	0	0	0	0	1	0	1	0	0	1	0	0	0	1	3
zep1-KO-127	1	0	0	1	0	0	0	0	0	0	1	0	1	1	0	0	0	0	0	3
zep1-KO-128	0	1	1	1	1	1	1	1	1	1	1	0	0	0	0	0	0	0	0	1
zep1-KO-129	1	0	1	0	0	0	1	0	1	1	1	1	1	0	0	1	1	1	0	6
zep1-KO-130	1	1	1	1	1	1	1	0	0	0	0	0	0	0	0	0	1	0	0	1
zep1-KO-131	0	0	0	0	0	0	0	0	0	0	0	0	0	0	0	0	0	0	0	0
zep1-KO-132	1	0	0	0	0	1	0	0	0	0	1	0	0	0	1	1	0	0	0	3
zep1-KO-133	1	1	0	0	0	0	0	0	0	0	0	1	0	0	0	0	0	0	0	1
zep1-KO-134	1	1	1	1	1	0	1	0	1	0	0	0	0	0	1	1	1	1	1	5
zep1-KO-135	1	1	1	1	1	1	1	1	1	1	0	0	0	0	0	0	0	0	0	0
zep1-KO-136	1	1	1	1	1	1	1	1	0	0	0	0	0	0	0	0	0	1	0	1
zep1-KO-137	1	0	1	1	1	0	0	0	0	0	1	1	0	0	1	0	0	0	0	3
zep1-KO-138	1	1	1	1	1	1	1	1	0	0	0	0	0	0	0	0	0	1	0	1
zep1-KO-139	1	0	0	0	0	0	0	0	0	0	1	0	0	0	0	0	0	0	0	1
zep1-KO-140	1	0	0	0	0	0	0	0	0	0	1	0	0	0	0	0	0	0	0	1
zep1-KO-141	1	0	1	1	0	0	0	0	1	1	1	1	0	1	0	0	0	1	0	4
zep1-KO-142	0	0	0	0	0	0	1	0	0	0	0	0	0	0	0	1	1	0	0	2
zep1-KO-143	0	0	0	0	0	0	0	1	0	0	0	0	0	0	0	0	1	1	0	2
zep1-KO-144	0	0	1	1	1	1	1	1	1	1	0	1	0	0	0	0	0	0	0	1
zep1-KO-145	1	0	0	0	0	1	0	0	0	1	1	0	0	0	1	1	0	0	1	4
zep1-KO-146	1	0	0	1	1	0	1	1	1	0	1	0	1	0	1	1	0	0	1	5
zep1-KO-147	1	1	1	1	1	1	1	0	0	1	0	0	0	0	0	0	1	0	1	2
zep1-KO-148	0	1	1	1	1	0	0	0	0	1	1	0	0	0	1	0	0	0	1	3
zep1-KO-149	1	0	0	0	0	1	0	0	1	0	1	0	0	0	1	1	0	1	1	5
zep1-KO-150	1	0	0	1	1	1	1	0	0	1	1	0	1	0	0	0	1	0	1	4
zep1-KO-151	1	1	1	1	1	1	1	1	1	1	0	0	0	0	0	0	0	0	0	0
zep1-KO-152	0	0	0	0	0	1	1	1	1	1	0	0	0	0	1	0	0	0	0	1
zep1-KO-153	1	1	1	0	0	0	0	0	0	0	0	0	1	0	0	0	0	0	0	1
zep1-KO-154	1	1	1	1	1	1	1	0	1	1	0	0	0	0	0	0	1	1	0	2
zep1-KO-155	1	1	1	0	0	0	0	0	0	1	0	0	1	0	0	0	0	0	1	2
zep1-KO-156	0	0	1	1	1	1	0	1	1	1	0	1	0	0	0	1	1	0	0	3
zep1-KO-157	1	1	0	1	0	1	1	0	1	0	0	1	1	1	1	0	1	1	1	7
zep1-KO-158	1	1	1	1	1	1	0	1	1	1	0	0	0	0	0	1	1	0	0	2
zep1-KO-159	0	0	0	0	0	0	0	0	0	1	0	0	0	0	0	0	0	0	1	1
zep1-KO-160	0	1	0	0	0	1	1	1	0	0	1	1	0	0	1	0	0	1	0	4
zep1-KO-161	1	0	1	0	1	1	1	0	1	1	1	1	1	1	0	0	1	1	0	6
zep1-KO-162	1	0	0	0	0	0	0	1	1	1	1	0	0	0	0	0	1	0	0	2
zep1-KO-163	1	1	1	1	1	1	1	1	1	0	0	0	0	0	0	0	0	0	1	1
zep1-KO-164	0	1	1	1	1	1	1	1	1	0	1	0	0	0	0	0	0	0	1	2
zep1-KO-165	1	1	0	0	0	1	1	0	0	0	0	1	0	0	1	0	1	0	0	3
zep1-KO-166	1	1	1	1	1	1	1	1	1	1	0	0	0	0	0	0	0	0	0	0
zep1-KO-167	1	1	1	0	0	1	1	1	1	1	0	0	1	0	1	0	0	0	0	2
zep1-KO-168	1	0	0	0	0	0	0	0	0	0	1	0	0	0	0	0	0	0	0	1
zep1-KO-169	0	0	0	0	1	1	1	1	0	0	0	0	0	1	0	0	0	1	0	2
zep1-KO-170	0	1	1	1	1	1	1	1	1	0	1	0	0	0	0	0	0	0	1	2
zep1-KO-171	0	0	1	1	1	1	1	1	1	1	0	1	0	0	0	0	0	0	0	1
zep1-KO-172	0	0	1	1	1	1	1	1	1	1	0	1	0	0	0	0	0	0	0	1
zep1-KO-173	0	0	0	1	1	1	1	1	0	1	0	0	1	0	0	0	0	1	1	3
zep1-KO-174	1	0	0	1	1	1	1	1	1	1	1	0	1	0	0	0	0	0	0	2
zep1-KO-175	1	0	0	0	0	0	0	1	1	1	1	0	0	0	0	0	1	0	0	2
zep1-KO-176	0	1	1	1	1	1	1	1	0	0	1	0	0	0	0	0	0	1	0	2
zep1-KO-177	0	1	1	1	1	1	0	1	0	0	1	0	0	0	0	1	1	1	0	4
zep1-KO-178	1	0	1	0	0	1	1	1	0	0	1	1	1	0	1	0	0	1	0	5
zep1-KO-179	1	1	0	1	1	1	1	1	1	0	0	1	1	0	0	0	0	0	1	3
zep1-KO-180	0	0	0	0	0	0	1	0	1	1	0	0	0	0	0	1	1	1	0	3
zep1-KO-181	0	0	0	1	1	0	1	1	1	1	0	0	1	0	1	1	0	0	0	3
zep1-KO-182	1	1	1	1	1	1	1	1	1	1	0	0	0	0	0	0	0	0	0	0
zep1-KO-183	0	0	1	1	1	1	1	1	1	1	0	1	0	0	0	0	0	0	0	1
zep1-KO-184	1	1	1	1	1	1	1	1	1	1	0	0	0	0	0	0	0	0	0	0
zep1-KO-185	0	0	0	0	0	0	0	0	0	0	0	0	0	0	0	0	0	0	0	0
zep1-KO-186	1	1	1	1	1	1	1	1	1	1	0	0	0	0	0	0	0	0	0	0
zep1-KO-187	1	1	1	1	1	1	1	1	1	1	0	0	0	0	0	0	0	0	0	0
zep1-KO-188	1	0	1	1	0	0	0	1	1	1	1	1	0	1	0	0	1	0	0	4
zep1-KO-189	0	0	0	0	1	1	1	0	0	0	0	0	0	1	0	0	1	0	0	2
zep1-KO-190	1	0	0	0	1	1	1	1	0	1	1	0	0	1	0	0	0	1	1	4
zep1-KO-191	1	0	1	1	1	1	1	1	0	0	1	1	0	0	0	0	0	1	0	3
zep1-KO-192	1	0	0	0	0	0	0	0	0	0	1	0	0	0	0	0	0	0	0	1
zep1-KO-193	1	1	1	1	1	0	0	0	0	1	0	0	0	0	1	0	0	0	1	2
zep1-KO-194	0	0	1	1	0	0	0	0	1	1	0	1	0	1	0	0	0	1	0	3
zep1-KO-195	1	1	1	1	1	1	0	0	1	1	0	0	0	0	0	1	0	1	0	2
zep1-KO-196	0	0	0	1	1	1	1	1	0	0	0	0	1	0	0	0	0	1	0	2
zep1-KO-197	0	0	0	0	0	0	0	1	1	1	0	0	0	0	0	0	1	0	0	1
zep1-KO-198	1	0	0	0	0	0	0	0	1	0	1	0	0	0	0	0	0	1	1	3
zep1-KO-199	0	1	0	0	0	1	1	1	1	1	1	1	0	0	1	0	0	0	0	3
zep1-KO-200	0	0	0	1	1	1	1	1	1	1	0	0	1	0	0	0	0	0	0	1
zep1-KO-201	0	1	1	1	1	1	1	1	1	1	1	0	0	0	0	0	0	0	0	1
zep1-KO-202	1	1	1	1	1	1	1	1	1	1	0	0	0	0	0	0	0	0	0	0
zep1-KO-203	1	1	1	1	1	1	1	1	1	0	0	0	0	0	0	0	0	0	1	1
zep1-KO-204	0	0	0	0	0	1	1	0	0	0	0	0	0	0	1	0	1	0	0	2
zep1-KO-205	1	1	1	1	1	1	1	1	1	0	0	0	0	0	0	0	0	0	1	1
zep1-KO-206	1	0	0	0	0	0	0	0	0	0	1	0	0	0	0	0	0	0	0	1
zep1-KO-207	0	1	1	0	0	1	1	1	0	0	1	0	1	0	1	0	0	1	0	4
zep1-KO-208	0	1	0	0	0	1	1	1	1	0	1	1	0	0	1	0	0	0	1	4
zep1-KO-209	0	0	0	0	0	0	0	0	0	0	0	0	0	0	0	0	0	0	0	0
zep1-KO-210	1	1	0	0	0	1	1	1	1	1	0	1	0	0	1	0	0	0	0	2
zep1-KO-211	1	1	0	0	0	0	1	1	1	1	0	1	0	0	0	1	0	0	0	2
zep1-KO-212	1	0	0	0	0	0	0	0	1	1	1	0	0	0	0	0	0	1	0	2
zep1-KO-213	1	1	1	1	1	1	0	0	0	0	0	0	0	0	0	1	0	0	0	1
zep1-KO-214	0	0	1	1	1	0	0	0	0	0	0	1	0	0	1	0	0	0	0	2
zep1-KO-215	1	1	1	1	1	0	1	1	1	0	0	0	0	0	1	1	0	0	1	3
zep1-KO-216	1	1	1	1	1	1	1	0	1	0	0	0	0	0	0	0	1	1	1	3
zep1-KO-217	0	0	1	1	1	1	1	1	1	0	0	1	0	0	0	0	0	0	1	2
zep1-KO-218	0	0	1	1	1	1	0	0	0	0	0	1	0	0	0	1	0	0	0	2
zep1-KO-219	0	0	1	1	1	1	1	1	1	1	0	1	0	0	0	0	0	0	0	1
zep1-KO-220	0	1	0	0	0	0	0	0	0	0	1	1	0	0	0	0	0	0	0	2
zep1-KO-221	1	1	1	1	1	1	0	0	0	1	0	0	0	0	0	1	0	0	1	2
zep1-KO-222	0	1	1	0	0	0	0	0	1	1	1	0	1	0	0	0	0	1	0	3
zep1-KO-223	0	1	0	0	0	0	0	0	0	0	1	1	0	0	0	0	0	0	0	2
zep1-KO-224	0	0	1	1	1	1	1	0	1	0	0	1	0	0	0	0	1	1	1	4
zep1-KO-225	0	1	1	1	0	1	0	1	1	1	1	0	0	1	1	1	1	0	0	5
zep1-KO-226	0	1	1	1	1	1	1	1	1	0	1	0	0	0	0	0	0	0	1	2
zep1-KO-227	0	1	1	1	1	1	0	1	1	1	1	0	0	0	0	1	1	0	0	3
zep1-KO-228	0	0	1	1	1	1	1	1	0	0	0	1	0	0	0	0	0	1	0	2
zep1-KO-229	0	1	0	0	0	0	0	0	1	1	1	1	0	0	0	0	0	1	0	3
zep1-KO-230	1	1	0	0	0	0	0	0	0	0	0	1	0	0	0	0	0	0	0	1
zep1-KO-231	1	1	0	0	0	0	0	1	1	1	0	1	0	0	0	0	1	0	0	2
zep1-KO-232	0	1	1	0	0	1	1	1	1	1	1	0	1	0	1	0	0	0	0	3
zep1-KO-233	1	0	0	0	0	0	0	1	1	1	1	0	0	0	0	0	1	0	0	2
zep1-KO-234	1	0	0	0	0	0	0	0	0	1	1	0	0	0	0	0	0	0	1	2
zep1-KO-235	0	0	0	0	0	0	0	0	0	1	0	0	0	0	0	0	0	0	1	1
zep1-KO-236	1	1	1	0	0	0	0	1	1	1	0	0	1	0	0	0	1	0	0	2
zep1-KO-237	0	0	0	0	0	0	0	0	1	1	0	0	0	0	0	0	0	1	0	1
zep1-KO-238	1	0	1	1	1	0	0	0	0	1	1	1	0	0	1	0	0	0	1	4
zep1-KO-239	1	1	1	1	1	1	0	0	0	0	0	0	0	0	0	1	0	0	0	1
zep1-KO-240	1	0	1	0	0	0	0	0	0	0	1	1	1	0	0	0	0	0	0	3
zep1-KO-241	1	1	0	0	0	0	0	0	1	1	0	1	0	0	0	0	0	1	0	2
zep1-KO-242	1	1	0	0	0	0	0	0	0	0	0	1	0	0	0	0	0	0	0	1
zep1-KO-243	0	0	0	0	0	0	1	1	1	1	0	0	0	0	0	1	0	0	0	1
zep1-KO-244	0	1	1	0	0	1	1	1	1	1	1	0	1	0	1	0	0	0	0	3
zep1-KO-245	1	0	0	1	1	1	1	1	1	1	1	0	1	0	0	0	0	0	0	2
zep1-KO-246	1	1	1	1	1	0	0	0	0	0	0	0	0	0	1	0	0	0	0	1
zep1-KO-247	1	1	0	1	1	1	1	1	1	1	0	1	1	0	0	0	0	0	0	2
zep1-KO-248	0	0	0	0	0	0	0	1	1	1	0	0	0	0	0	0	1	0	0	1
zep1-KO-249	1	1	1	1	0	0	1	1	1	1	0	0	0	1	0	1	0	0	0	2
zep1-KO-250	0	1	1	1	1	1	1	0	0	0	1	0	0	0	0	0	1	0	0	2
zep1-KO-251	1	1	0	0	0	0	0	0	1	1	0	1	0	0	0	0	0	1	0	2
zep1-KO-252	0	0	0	0	0	0	0	0	0	0	0	0	0	0	0	0	0	0	0	0
zep1-KO-253	0	0	0	0	0	1	1	1	0	0	0	0	0	0	1	0	0	1	0	2
zep1-KO-254	1	0	0	1	1	1	1	1	0	0	1	0	1	0	0	0	0	1	0	3
zep1-KO-255	1	0	0	0	0	0	0	0	0	1	1	0	0	0	0	0	0	0	1	2
zep1-KO-256	0	0	1	1	1	1	1	0	0	1	0	1	0	0	0	0	1	0	1	3
zep1-KO-257	0	0	0	0	0	0	1	1	1	0	0	0	0	0	0	1	0	0	1	2
zep1-KO-258	1	1	0	0	0	0	0	1	1	1	0	1	0	0	0	0	1	0	0	2
zep1-KO-259	0	1	0	0	0	0	1	1	1	1	1	1	0	0	0	1	0	0	0	3
zep1-KO-260	0	0	0	0	0	0	1	1	0	0	0	0	0	0	0	1	0	1	0	2
zep1-KO-261	0	1	1	1	1	1	0	0	0	1	1	0	0	0	0	1	0	0	1	3
zep1-KO-262	1	1	0	1	1	1	1	1	0	0	0	1	1	0	0	0	0	1	0	3
zep1-KO-263	0	0	0	1	1	1	0	0	0	1	0	0	1	0	0	1	0	0	1	3
zep1-KO-264	0	0	0	0	0	0	0	0	0	0	0	0	0	0	0	0	0	0	0	0
zep1-KO-265	1	0	0	1	1	1	1	1	0	0	1	0	1	0	0	0	0	1	0	3
zep1-KO-266	1	1	0	0	0	1	1	0	0	1	0	1	0	0	1	0	1	0	1	4
zep1-KO-267	1	0	0	0	0	1	0	0	0	0	1	0	0	0	1	1	0	0	0	3
zep1-KO-268	1	0	1	1	1	1	1	1	1	0	1	1	0	0	0	0	0	0	1	3
zep1-KO-269	1	1	1	1	1	1	0	1	1	1	0	0	0	0	0	1	1	0	0	2
zep1-KO-270	0	0	0	1	1	1	1	1	1	1	0	0	1	0	0	0	0	0	0	1
zep1-KO-271	0	0	1	1	1	1	1	1	1	1	0	1	0	0	0	0	0	0	0	1
zep1-KO-272	0	0	1	1	1	1	1	1	0	1	0	1	0	0	0	0	0	1	1	3
zep1-KO-273	0	0	0	0	0	0	0	0	0	1	0	0	0	0	0	0	0	0	1	1
zep1-KO-274	0	0	1	1	1	1	0	0	0	0	0	1	0	0	0	1	0	0	0	2
zep1-KO-275	0	0	0	1	0	0	0	0	0	0	0	0	1	1	0	0	0	0	0	2
zep1-KO-276	0	0	1	1	1	1	0	1	0	0	0	1	0	0	0	1	1	1	0	4
zep1-KO-277	1	0	1	1	1	0	1	1	1	1	1	1	0	0	1	1	0	0	0	4
zep1-KO-278	0	0	0	0	0	0	0	0	1	1	0	0	0	0	0	0	0	1	0	1
zep1-KO-279	1	1	0	0	0	0	0	0	1	0	0	1	0	0	0	0	0	1	1	3
zep1-KO-280	0	0	0	1	0	0	0	1	1	0	0	0	1	1	0	0	1	0	1	4
zep1-KO-281	0	0	0	1	1	0	0	1	1	0	0	0	1	0	1	0	1	0	1	4
zep1-KO-282	0	1	1	1	1	1	1	0	1	1	1	0	0	0	0	0	1	1	0	3
zep1-KO-283	1	1	0	0	0	0	0	0	0	0	0	1	0	0	0	0	0	0	0	1
zep1-KO-284	1	1	0	0	0	0	0	1	1	1	0	1	0	0	0	0	1	0	0	2
zep1-KO-285	0	0	0	0	0	0	0	0	0	0	0	0	0	0	0	0	0	0	0	0
zep1-KO-286	0	0	1	1	1	1	1	1	1	0	0	1	0	0	0	0	0	0	1	2
zep1-KO-287	1	1	0	0	0	0	0	0	0	1	0	1	0	0	0	0	0	0	1	2
zep1-KO-288	1	1	1	1	1	1	1	1	1	1	0	0	0	0	0	0	0	0	0	0
zep1-KO-289	0	0	1	1	1	1	0	0	0	0	0	1	0	0	0	1	0	0	0	2
zep1-KO-290	0	0	0	1	1	1	0	1	0	0	0	0	1	0	0	1	1	1	0	4
zep1-KO-291	1	1	0	0	0	0	0	0	0	0	0	1	0	0	0	0	0	0	0	1
zep1-KO-292	1	1	1	1	1	1	1	1	0	0	0	0	0	0	0	0	0	1	0	1
zep1-KO-293	0	1	1	1	1	1	1	1	1	1	1	0	0	0	0	0	0	0	0	1
zep1-KO-294	0	0	0	0	0	0	0	0	0	0	0	0	0	0	0	0	0	0	0	0
zep1-KO-295	1	0	0	0	0	0	0	0	0	1	1	0	0	0	0	0	0	0	1	2
zep1-KO-296	0	0	0	0	0	0	0	0	0	1	0	0	0	0	0	0	0	0	1	1
zep1-KO-297	1	1	1	1	1	0	0	0	0	1	0	0	0	0	1	0	0	0	1	2
zep1-KO-298	1	1	1	1	1	0	0	0	0	1	0	0	0	0	1	0	0	0	1	2
zep1-KO-299	1	1	1	1	1	1	1	1	0	0	0	0	0	0	0	0	0	1	0	1
zep1-KO-300	0	0	1	1	1	1	0	1	1	0	0	1	0	0	0	1	1	0	1	4
zep1-KO-301	0	0	0	0	0	0	0	0	0	0	0	0	0	0	0	0	0	0	0	0
zep1-KO-302	1	0	0	0	0	0	0	1	0	0	1	0	0	0	0	0	1	1	0	3
zep1-KO-303	0	0	0	0	0	0	0	1	1	0	0	0	0	0	0	0	1	0	1	2
zep1-KO-304	1	1	1	0	0	1	1	1	1	1	0	0	1	0	1	0	0	0	0	2
zep1-KO-305	0	0	0	0	0	0	0	0	1	1	0	0	0	0	0	0	0	1	0	1
zep1-KO-306	1	0	0	0	0	0	0	0	0	0	1	0	0	0	0	0	0	0	0	1
zep1-KO-307	0	1	1	1	1	0	0	0	0	0	1	0	0	0	1	0	0	0	0	2
zep1-KO-308	0	1	1	1	1	1	0	1	0	0	1	0	0	0	0	1	1	1	0	4
zep1-KO-309	0	0	0	0	0	1	1	1	0	0	0	0	0	0	1	0	0	1	0	2
zep1-KO-310	1	0	0	0	0	0	1	1	1	1	1	0	0	0	0	1	0	0	0	2
zep1-KO-311	1	0	0	0	0	0	0	0	1	0	1	0	0	0	0	0	0	1	1	3
zep1-KO-312	0	0	0	0	0	0	0	0	0	1	0	0	0	0	0	0	0	0	1	1
zep1-KO-313	0	0	0	0	0	0	0	0	0	0	0	0	0	0	0	0	0	0	0	0
zep1-KO-314	1	1	0	0	0	0	0	0	0	0	0	1	0	0	0	0	0	0	0	1
zep1-KO-315	1	0	1	1	1	1	1	1	1	1	1	1	0	0	0	0	0	0	0	2
zep1-KO-316	0	0	0	1	1	1	0	0	0	0	0	0	1	0	0	1	0	0	0	2
zep1-KO-317	0	1	1	1	1	0	0	0	0	0	1	0	0	0	1	0	0	0	0	2
zep1-KO-318	1	1	1	1	1	0	1	1	1	0	0	0	0	0	1	1	0	0	1	3
zep1-KO-319	1	1	1	1	1	1	1	1	1	1	0	0	0	0	0	0	0	0	0	0
zep1-KO-320	0	1	0	0	0	1	1	1	1	1	1	1	0	0	1	0	0	0	0	3
zep1-KO-321	1	0	0	0	0	1	1	1	1	0	1	0	0	0	1	0	0	0	1	3
zep1-KO-322	0	0	0	1	1	0	0	0	0	0	0	0	1	0	1	0	0	0	0	2
zep1-KO-323	0	0	0	0	0	1	1	1	1	1	0	0	0	0	1	0	0	0	0	1
zep1-KO-324	0	0	0	0	0	1	1	1	1	0	0	0	0	0	1	0	0	0	1	2
zep1-KO-325	0	1	0	0	0	0	0	0	0	1	1	1	0	0	0	0	0	0	1	3
zep1-KO-326	1	0	0	1	1	1	1	1	1	1	1	0	1	0	0	0	0	0	0	2
zep1-KO-327	1	1	1	1	1	0	0	0	0	0	0	0	0	0	1	0	0	0	0	1
zep1-KO-328	1	0	0	0	0	1	1	1	1	1	1	0	0	0	1	0	0	0	0	2
zep1-KO-329	1	0	0	0	0	0	0	0	0	0	1	0	0	0	0	0	0	0	0	1
zep1-KO-330	0	1	1	1	1	1	1	1	1	1	1	0	0	0	0	0	0	0	0	1
zep1-KO-331	0	1	1	1	1	1	1	0	0	0	1	0	0	0	0	0	1	0	0	2
zep1-KO-332	0	1	1	0	0	0	0	0	0	0	1	0	1	0	0	0	0	0	0	2
zep1-KO-333	0	0	1	1	1	1	1	1	0	1	0	1	0	0	0	0	0	1	1	3
zep1-KO-334	0	0	0	0	0	0	0	0	0	0	0	0	0	0	0	0	0	0	0	0
zep1-KO-335	1	1	1	1	1	1	1	1	1	0	0	0	0	0	0	0	0	0	1	1
zep1-KO-336	1	1	1	0	0	1	0	0	1	1	0	0	1	0	1	1	0	1	0	4
zep1-KO-337	1	0	0	0	0	0	0	0	0	0	1	0	0	0	0	0	0	0	0	1
zep1-KO-338	1	0	0	1	1	1	0	1	0	0	1	0	1	0	0	1	1	1	0	5
zep1-KO-339	1	1	0	0	1	1	0	0	0	0	0	1	0	1	0	1	0	0	0	3
zep1-KO-340	1	1	1	1	1	1	1	1	1	1	0	0	0	0	0	0	0	0	0	0
zep1-KO-341	0	0	0	0	0	1	1	1	1	1	0	0	0	0	1	0	0	0	0	1
zep1-KO-342	1	1	1	1	1	1	0	0	0	1	0	0	0	0	0	1	0	0	1	2
zep1-KO-343	0	0	0	0	0	1	1	1	1	1	0	0	0	0	1	0	0	0	0	1
zep1-KO-344	0	0	0	0	1	1	1	1	1	1	0	0	0	1	0	0	0	0	0	1
zep1-KO-345	0	1	1	1	1	1	0	1	1	0	1	0	0	0	0	1	1	0	1	4
zep1-KO-346	0	1	1	1	1	0	0	1	0	0	1	0	0	0	1	0	1	1	0	4
zep1-KO-347	1	1	0	1	1	1	0	0	0	1	0	1	1	0	0	1	0	0	1	4
zep1-KO-348	0	1	1	1	1	1	0	1	1	0	1	0	0	0	0	1	1	0	1	4
zep1-KO-349	0	0	0	1	1	0	0	1	1	1	0	0	1	0	1	0	1	0	0	3
zep1-KO-350	1	1	0	0	0	0	0	0	1	1	0	1	0	0	0	0	0	1	0	2
zep1-KO-351	1	1	1	1	1	1	1	0	0	1	0	0	0	0	0	0	1	0	1	2
zep1-KO-352	1	0	0	0	0	0	0	0	0	0	1	0	0	0	0	0	0	0	0	1
zep1-KO-353	1	0	0	0	0	1	0	0	0	1	1	0	0	0	1	1	0	0	1	4
zep1-KO-354	1	1	1	0	0	0	0	1	0	1	0	0	1	0	0	0	1	1	1	4
zep1-KO-355	0	0	0	0	0	0	0	0	0	0	0	0	0	0	0	0	0	0	0	0
zep1-KO-356	0	1	1	1	1	1	1	1	1	0	1	0	0	0	0	0	0	0	1	2
zep1-KO-357	0	0	0	1	1	1	0	1	1	1	0	0	1	0	0	1	1	0	0	3
zep1-KO-358	1	1	0	0	0	0	0	0	0	0	0	1	0	0	0	0	0	0	0	1
zep1-KO-359	1	0	0	0	0	0	0	0	0	0	1	0	0	0	0	0	0	0	0	1
zep1-KO-360	1	0	0	0	0	0	0	0	0	0	1	0	0	0	0	0	0	0	0	1
zep1-KO-361	1	1	1	0	0	0	0	0	0	0	0	0	1	0	0	0	0	0	0	1
zep1-KO-362	1	1	0	1	1	1	1	1	0	1	0	1	1	0	0	0	0	1	1	4
zep1-KO-363	1	1	1	1	0	0	1	0	1	0	0	0	0	1	0	1	1	1	1	5
zep1-KO-364	1	1	1	1	0	0	1	1	1	0	0	0	0	1	0	1	0	0	1	3
zep1-KO-365	1	0	0	0	0	0	1	1	0	0	1	0	0	0	0	1	0	1	0	3
zep1-KO-366	1	0	1	0	0	0	0	0	0	0	1	1	1	0	0	0	0	0	0	3
zep1-KO-367	1	0	0	0	0	0	0	0	0	0	1	0	0	0	0	0	0	0	0	1
zep1-KO-368	1	0	0	0	0	0	0	0	0	0	1	0	0	0	0	0	0	0	0	1
zep1-KO-369	0	1	1	1	1	1	1	1	1	1	1	0	0	0	0	0	0	0	0	1
zep1-KO-370	0	1	0	0	0	1	1	1	0	0	1	1	0	0	1	0	0	1	0	4
zep1-KO-371	0	0	0	0	0	0	1	1	1	1	0	0	0	0	0	1	0	0	0	1
zep1-KO-372	0	0	1	1	1	1	0	0	0	1	0	1	0	0	0	1	0	0	1	3
zep1-KO-373	0	0	0	0	0	0	0	0	0	0	0	0	0	0	0	0	0	0	0	0
zep1-KO-374	0	0	0	0	1	0	0	1	1	0	0	0	0	1	1	0	1	0	1	4
zep1-KO-375	1	1	1	0	0	1	0	0	1	1	0	0	1	0	1	1	0	1	0	4
zep1-KO-376	0	0	0	0	0	0	0	0	0	1	0	0	0	0	0	0	0	0	1	1
zep1-KO-377	1	0	0	0	0	1	1	1	0	0	1	0	0	0	1	0	0	1	0	3
zep1-KO-378	1	1	1	0	0	0	0	0	0	0	0	0	1	0	0	0	0	0	0	1
zep1-KO-379	1	1	0	0	1	1	1	0	0	1	0	1	0	1	0	0	1	0	1	4
zep1-KO-380	0	1	1	1	1	0	0	1	1	0	1	0	0	0	1	0	1	0	1	4
zep1-KO-381	1	1	0	0	0	1	1	1	0	0	0	1	0	0	1	0	0	1	0	3
zep1-KO-382	0	0	0	1	1	1	0	1	0	0	0	0	1	0	0	1	1	1	0	4
zep1-KO-383	0	1	1	1	1	1	1	1	0	0	1	0	0	0	0	0	0	1	0	2
zep1-KO-384	0	1	0	0	0	0	1	1	1	1	1	1	0	0	0	1	0	0	0	3
zep1-KO-385	1	1	0	0	0	0	0	1	1	1	0	1	0	0	0	0	1	0	0	2
zep1-KO-386	1	0	0	0	0	1	1	1	0	1	1	0	0	0	1	0	0	1	1	4
zep1-KO-387	0	0	0	0	0	0	0	0	0	1	0	0	0	0	0	0	0	0	1	1
zep1-KO-388	1	0	0	0	0	0	0	0	0	0	1	0	0	0	0	0	0	0	0	1
zep1-KO-389	1	0	0	0	0	0	1	1	0	1	1	0	0	0	0	1	0	1	1	4
zep1-KO-390	1	1	0	0	0	0	0	0	0	0	0	1	0	0	0	0	0	0	0	1
zep1-KO-391	1	1	0	0	0	0	0	0	0	0	0	1	0	0	0	0	0	0	0	1
zep1-KO-392	0	0	0	0	0	1	1	1	1	1	0	0	0	0	1	0	0	0	0	1
zep1-KO-393	1	1	1	1	1	1	0	0	0	1	0	0	0	0	0	1	0	0	1	2
zep1-KO-394	1	1	1	1	1	1	1	0	0	0	0	0	0	0	0	0	1	0	0	1
zep1-KO-395	1	1	1	1	1	0	0	1	1	0	0	0	0	0	1	0	1	0	1	3
zep1-KO-396	0	0	0	0	0	0	1	1	1	0	0	0	0	0	0	1	0	0	1	2
zep1-KO-397	1	1	1	1	1	0	0	0	0	0	0	0	0	0	1	0	0	0	0	1
zep1-KO-398	1	1	0	0	0	0	0	0	1	1	0	1	0	0	0	0	0	1	0	2
zep1-KO-399	1	0	0	0	0	1	1	0	0	0	1	0	0	0	1	0	1	0	0	3
zep1-KO-400	1	0	1	1	1	0	0	0	0	1	1	1	0	0	1	0	0	0	1	4
zep1-KO-401	0	1	1	0	0	1	1	0	0	1	1	0	1	0	1	0	1	0	1	5
zep1-KO-402	0	0	0	1	1	1	1	0	0	0	0	0	1	0	0	0	1	0	0	2
zep1-KO-403	1	1	1	1	1	0	0	1	0	1	0	0	0	0	1	0	1	1	1	4
zep1-KO-404	1	0	0	0	0	1	0	1	0	0	1	0	0	0	1	1	1	1	0	5
zep1-KO-405	1	0	0	1	1	1	1	1	1	1	1	0	1	0	0	0	0	0	0	2
zep1-KO-406	1	0	0	1	1	0	1	1	0	1	1	0	1	0	1	1	0	1	1	6
zep1-KO-407	1	1	0	0	0	0	0	0	1	1	0	1	0	0	0	0	0	1	0	2
zep1-KO-408	0	0	1	0	0	0	0	0	0	0	0	1	1	0	0	0	0	0	0	2
zep1-KO-409	1	0	0	0	0	0	0	0	0	0	1	0	0	0	0	0	0	0	0	1
zep1-KO-410	0	1	1	0	0	0	0	0	0	0	1	0	1	0	0	0	0	0	0	2
zep1-KO-411	0	0	0	0	0	0	1	0	1	1	0	0	0	0	0	1	1	1	0	3
zep1-KO-412	0	0	1	0	0	0	0	0	0	1	0	1	1	0	0	0	0	0	1	3
zep1-KO-413	0	0	0	0	0	0	0	0	0	1	0	0	0	0	0	0	0	0	1	1
zep1-KO-414	0	0	0	0	0	0	1	1	1	1	0	0	0	0	0	1	0	0	0	1
zep1-KO-415	0	0	0	0	0	0	1	1	0	0	0	0	0	0	0	1	0	1	0	2
zep1-KO-416	1	0	0	0	1	0	0	0	0	0	1	0	0	1	1	0	0	0	0	3
zep1-KO-417	1	1	1	1	1	1	1	1	1	1	0	0	0	0	0	0	0	0	0	0
zep1-KO-418	1	0	0	0	0	0	1	0	0	1	1	0	0	0	0	1	1	0	1	4
zep1-KO-419	1	0	0	0	0	1	0	0	0	0	1	0	0	0	1	1	0	0	0	3
zep1-KO-420	1	1	1	0	1	0	1	1	0	0	0	0	1	1	1	1	0	1	0	5
zep1-KO-421	1	0	0	0	0	0	0	0	0	0	1	0	0	0	0	0	0	0	0	1
zep1-KO-422	1	0	1	1	1	1	1	1	1	0	1	1	0	0	0	0	0	0	1	3
zep1-KO-423	0	1	0	0	0	0	0	0	0	0	1	1	0	0	0	0	0	0	0	2
zep1-KO-424	1	1	0	0	0	1	0	0	0	0	0	1	0	0	1	1	0	0	0	3
zep1-KO-425	1	1	0	1	1	1	0	1	1	1	0	1	1	0	0	1	1	0	0	4
zep1-KO-426	1	1	0	1	1	0	1	1	1	1	0	1	1	0	1	1	0	0	0	4
zep1-KO-427	1	0	1	1	1	0	1	1	1	0	1	1	0	0	1	1	0	0	1	5
zep1-KO-428	0	0	1	1	1	1	1	1	1	1	0	1	0	0	0	0	0	0	0	1
zep1-KO-429	1	0	1	1	1	0	0	0	0	0	1	1	0	0	1	0	0	0	0	3
zep1-KO-430	1	0	0	1	1	0	0	0	0	0	1	0	1	0	1	0	0	0	0	3
zep1-KO-431	1	1	1	0	0	0	0	0	0	0	0	0	1	0	0	0	0	0	0	1
zep1-KO-432	1	1	0	0	0	1	1	1	0	1	0	1	0	0	1	0	0	1	1	4
zep1-KO-433	1	0	0	0	0	0	0	0	0	0	1	0	0	0	0	0	0	0	0	1
zep1-KO-434	1	1	1	1	1	1	1	1	1	1	0	0	0	0	0	0	0	0	0	0
zep1-KO-435	1	0	0	1	1	1	1	1	1	1	1	0	1	0	0	0	0	0	0	2
zep1-KO-436	1	0	0	1	1	0	1	1	0	1	1	0	1	0	1	1	0	1	1	6
zep1-KO-437	0	0	0	0	0	0	1	1	1	1	0	0	0	0	0	1	0	0	0	1
zep1-KO-438	1	1	1	0	0	0	0	0	0	1	0	0	1	0	0	0	0	0	1	2
zep1-KO-439	0	1	1	0	0	0	1	1	1	1	1	0	1	0	0	1	0	0	0	3
zep1-KO-440	0	0	0	0	0	0	0	0	0	0	0	0	0	0	0	0	0	0	0	0
zep1-KO-441	1	1	0	0	1	1	1	1	1	1	0	1	0	1	0	0	0	0	0	2
zep1-KO-442	0	1	1	0	0	0	0	1	1	1	1	0	1	0	0	0	1	0	0	3
zep1-KO-443	0	1	0	0	0	0	0	0	1	1	1	1	0	0	0	0	0	1	0	3
zep1-KO-444	0	0	0	0	0	1	1	1	1	1	0	0	0	0	1	0	0	0	0	1
zep1-KO-445	1	0	0	0	0	1	1	0	0	0	1	0	0	0	1	0	1	0	0	3
zep1-KO-446	1	0	0	0	0	0	0	1	1	1	1	0	0	0	0	0	1	0	0	2
zep1-KO-447	1	1	1	1	1	1	1	1	1	1	0	0	0	0	0	0	0	0	0	0
zep1-KO-448	1	1	1	1	1	0	1	1	1	1	0	0	0	0	1	1	0	0	0	2
zep1-KO-449	0	0	0	0	0	0	1	1	1	1	0	0	0	0	0	1	0	0	0	1
zep1-KO-450	0	0	0	0	0	0	0	1	1	1	0	0	0	0	0	0	1	0	0	1
zep1-KO-451	0	0	0	1	1	1	1	1	1	1	0	0	1	0	0	0	0	0	0	1
zep1-KO-452	1	0	0	0	0	0	0	0	1	1	1	0	0	0	0	0	0	1	0	2
zep1-KO-453	1	0	0	0	0	0	0	0	0	1	1	0	0	0	0	0	0	0	1	2
zep1-KO-454	1	1	1	0	0	0	1	1	1	1	0	0	1	0	0	1	0	0	0	2
zep1-KO-455	0	0	0	0	0	1	1	1	1	0	0	0	0	0	1	0	0	0	1	2
zep1-KO-456	0	0	0	0	0	0	0	0	0	0	0	0	0	0	0	0	0	0	0	0
zep1-KO-457	0	1	1	1	1	1	1	0	0	1	1	0	0	0	0	0	1	0	1	3
zep1-KO-458	0	1	0	0	0	0	1	1	1	1	1	1	0	0	0	1	0	0	0	3
zep1-KO-459	1	1	1	0	0	0	0	1	1	1	0	0	1	0	0	0	1	0	0	2
zep1-KO-460	1	1	1	1	1	1	1	1	0	0	0	0	0	0	0	0	0	1	0	1
zep1-KO-461	0	0	0	0	0	1	1	1	1	1	0	0	0	0	1	0	0	0	0	1
zep1-KO-462	1	1	1	0	0	0	1	1	1	1	0	0	1	0	0	1	0	0	0	2
zep1-KO-463	0	0	0	0	0	1	1	1	1	1	0	0	0	0	1	0	0	0	0	1
zep1-KO-464	0	0	1	1	1	1	1	1	1	1	0	1	0	0	0	0	0	0	0	1
zep1-KO-465	0	1	1	1	1	0	0	0	0	0	1	0	0	0	1	0	0	0	0	2
zep1-KO-466	0	0	0	1	1	1	1	1	1	1	0	0	1	0	0	0	0	0	0	1
zep1-KO-467	1	1	0	0	0	0	0	0	0	1	0	1	0	0	0	0	0	0	1	2
zep1-KO-468	1	0	0	0	0	1	1	1	0	0	1	0	0	0	1	0	0	1	0	3
zep1-KO-469	1	0	0	1	1	1	1	1	1	1	1	0	1	0	0	0	0	0	0	2
zep1-KO-470	0	0	0	1	1	0	0	0	1	1	0	0	1	0	1	0	0	1	0	3
zep1-KO-471	0	0	1	1	1	1	0	0	0	1	0	1	0	0	0	1	0	0	1	3
zep1-KO-472	0	1	1	1	1	1	1	0	0	1	1	0	0	0	0	0	1	0	1	3
zep1-KO-473	1	1	0	0	0	0	0	1	1	1	0	1	0	0	0	0	1	0	0	2
zep1-KO-474	1	0	0	0	0	0	1	1	1	1	1	0	0	0	0	1	0	0	0	2
zep1-KO-475	0	0	0	0	0	1	1	1	1	1	0	0	0	0	1	0	0	0	0	1
zep1-KO-476	0	0	0	0	1	1	0	1	1	0	0	0	0	1	0	1	1	0	1	4
zep1-KO-477	0	0	1	1	1	0	0	0	0	0	0	1	0	0	1	0	0	0	0	2
zep1-KO-478	1	1	1	0	0	0	0	1	1	1	0	0	1	0	0	0	1	0	0	2
zep1-KO-479	1	0	0	0	0	0	0	0	0	0	1	0	0	0	0	0	0	0	0	1
zep1-KO-480	1	1	0	0	0	0	0	1	0	0	0	1	0	0	0	0	1	1	0	3
zep1-KO-481	1	1	1	1	1	1	1	1	1	1	0	0	0	0	0	0	0	0	0	0
zep1-KO-482	1	1	1	1	1	1	1	0	0	1	0	0	0	0	0	0	1	0	1	2
zep1-KO-483	0	0	0	0	0	0	0	0	0	0	0	0	0	0	0	0	0	0	0	0
zep1-KO-484	0	0	0	0	0	0	0	0	0	1	0	0	0	0	0	0	0	0	1	1
zep1-KO-485	0	0	0	1	1	1	0	0	0	1	0	0	1	0	0	1	0	0	1	3
zep1-KO-486	0	0	1	1	1	1	1	1	1	0	0	1	0	0	0	0	0	0	1	2
zep1-KO-487	1	0	0	0	0	0	1	1	1	1	1	0	0	0	0	1	0	0	0	2
zep1-KO-488	0	0	1	1	1	1	1	1	1	1	0	1	0	0	0	0	0	0	0	1
zep1-KO-489	0	1	0	1	1	0	0	0	0	0	1	1	1	0	1	0	0	0	0	4
zep1-KO-490	1	0	0	1	1	1	1	1	0	0	1	0	1	0	0	0	0	1	0	3
zep1-KO-491	1	1	1	1	1	1	1	0	0	0	0	0	0	0	0	0	1	0	0	1
zep1-KO-492	0	0	1	0	0	1	0	0	1	1	0	1	1	0	1	1	0	1	0	5
zep1-KO-493	1	1	0	0	0	0	0	1	1	1	0	1	0	0	0	0	1	0	0	2
zep1-KO-494	1	1	1	0	0	0	1	1	1	1	0	0	1	0	0	1	0	0	0	2
zep1-KO-495	0	1	0	1	1	0	0	0	0	0	1	1	1	0	1	0	0	0	0	4
zep1-KO-496	1	1	0	0	0	1	0	0	0	0	0	1	0	0	1	1	0	0	0	3
zep1-KO-497	1	1	1	1	1	0	0	0	0	0	0	0	0	0	1	0	0	0	0	1
zep1-KO-498	0	0	1	0	0	1	1	1	1	1	0	1	1	0	1	0	0	0	0	3
zep1-KO-499	1	0	1	0	0	0	1	1	1	1	1	1	1	0	0	1	0	0	0	4
zep1-KO-500	0	0	0	0	0	0	0	0	0	0	0	0	0	0	0	0	0	0	0	0
zep1-KO-501	0	1	1	1	1	0	0	0	0	1	1	0	0	0	1	0	0	0	1	3
zep1-KO-502	0	0	0	1	1	1	1	0	0	0	0	0	1	0	0	0	1	0	0	2
zep1-KO-503	1	1	1	1	1	1	1	1	1	1	0	0	0	0	0	0	0	0	0	0
zep1-KO-504	1	1	1	1	1	1	1	1	1	1	0	0	0	0	0	0	0	0	0	0
zep1-KO-505	0	1	1	1	1	1	1	1	1	1	1	0	0	0	0	0	0	0	0	1
zep1-KO-506	1	1	1	1	1	1	1	1	1	1	0	0	0	0	0	0	0	0	0	0
zep1-KO-507	1	1	0	0	0	0	0	0	0	0	0	1	0	0	0	0	0	0	0	1
zep1-KO-508	1	1	1	1	1	1	1	1	1	0	0	0	0	0	0	0	0	0	1	1
zep1-KO-509	0	0	1	0	0	0	0	0	1	1	0	1	1	0	0	0	0	1	0	3
zep1-KO-510	1	1	1	0	0	0	1	0	0	0	0	0	1	0	0	1	1	0	0	3
zep1-KO-511	1	1	1	1	1	0	0	1	1	1	0	0	0	0	1	0	1	0	0	2
zep1-KO-512	1	1	1	1	1	0	0	0	0	0	0	0	0	0	1	0	0	0	0	1
zep1-KO-513	0	1	1	1	1	0	1	1	1	1	1	0	0	0	1	1	0	0	0	3
zep1-KO-514	0	0	0	0	0	0	0	0	1	1	0	0	0	0	0	0	0	1	0	1
zep1-KO-515	0	1	1	1	1	1	1	1	1	1	1	0	0	0	0	0	0	0	0	1
zep1-KO-516	0	0	0	0	0	0	0	1	1	1	0	0	0	0	0	0	1	0	0	1
zep1-KO-517	1	0	1	1	1	1	0	0	0	0	1	1	0	0	0	1	0	0	0	3
zep1-KO-518	0	1	1	1	1	1	1	1	1	0	1	0	0	0	0	0	0	0	1	2
zep1-KO-519	0	0	1	0	0	0	0	1	0	0	0	1	1	0	0	0	1	1	0	4
zep1-KO-520	1	1	0	0	0	0	0	0	0	0	0	1	0	0	0	0	0	0	0	1
zep1-KO-521	0	1	1	1	1	1	0	0	0	0	1	0	0	0	0	1	0	0	0	2
zep1-KO-522	0	1	1	1	1	1	1	1	1	0	1	0	0	0	0	0	0	0	1	2
zep1-KO-523	0	0	0	0	0	0	0	1	1	0	0	0	0	0	0	0	1	0	1	2
zep1-KO-524	0	0	0	0	0	0	1	1	1	0	0	0	0	0	0	1	0	0	1	2
zep1-KO-525	1	1	1	1	1	0	0	0	1	1	0	0	0	0	1	0	0	1	0	2

## Sheet: Table S7
Supplemental Table 7. The genotype of each plants on chromosome 8 in zep1-KO.
Plant NO.	Genotype of each plant										CO between adjacent markers
	A	B	C	D	E	F	G	H	I	J	AB	BC	CD	DE	EF	FG	GH	HI	IJ	Sum
zep1-KO-1	1	1	0	0	0	0	0	0	0	0	0	1	0	0	0	0	0	0	0	1
zep1-KO-2	0	0	0	1	1	1	1	1	1	1	0	0	1	0	0	0	0	0	0	1
zep1-KO-3	0	1	1	0	0	0	0	1	1	1	1	0	1	0	0	0	1	0	0	3
zep1-KO-4	1	1	0	0	0	0	0	0	0	1	0	1	0	0	0	0	0	0	1	2
zep1-KO-5	0	0	0	0	0	0	0	0	0	0	0	0	0	0	0	0	0	0	0	0
zep1-KO-6	0	0	0	0	0	0	0	0	0	1	0	0	0	0	0	0	0	0	1	1
zep1-KO-7	0	0	0	0	0	0	0	0	0	1	0	0	0	0	0	0	0	0	1	1
zep1-KO-8	0	0	0	1	1	1	1	1	1	1	0	0	1	0	0	0	0	0	0	1
zep1-KO-9	0	0	0	0	0	0	0	0	0	1	0	0	0	0	0	0	0	0	1	1
zep1-KO-10	0	0	1	1	1	1	1	1	0	1	0	1	0	0	0	0	0	1	1	3
zep1-KO-11	1	1	0	0	0	0	0	0	1	1	0	1	0	0	0	0	0	1	0	2
zep1-KO-12	0	0	0	0	1	1	1	1	1	0	0	0	0	1	0	0	0	0	1	2
zep1-KO-13	1	1	0	0	0	0	0	0	0	1	0	1	0	0	0	0	0	0	1	2
zep1-KO-14	0	1	1	1	1	1	0	0	1	1	1	0	0	0	0	1	0	1	0	3
zep1-KO-15	1	1	1	1	1	1	1	1	1	1	0	0	0	0	0	0	0	0	0	0
zep1-KO-16	1	1	1	1	1	0	0	0	1	1	0	0	0	0	1	0	0	1	0	2
zep1-KO-17	0	0	0	1	0	0	0	1	1	1	0	0	1	1	0	0	1	0	0	3
zep1-KO-18	1	1	1	1	1	1	0	1	1	1	0	0	0	0	0	1	1	0	0	2
zep1-KO-19	0	0	0	0	0	0	0	0	0	0	0	0	0	0	0	0	0	0	0	0
zep1-KO-20	1	1	0	1	1	1	1	1	0	1	0	1	1	0	0	0	0	1	1	4
zep1-KO-21	0	0	0	0	0	0	0	1	1	1	0	0	0	0	0	0	1	0	0	1
zep1-KO-22	1	0	0	1	1	1	1	0	0	0	1	0	1	0	0	0	1	0	0	3
zep1-KO-23	0	0	0	0	0	0	0	0	0	0	0	0	0	0	0	0	0	0	0	0
zep1-KO-24	0	0	0	0	0	0	1	1	1	0	0	0	0	0	0	1	0	0	1	2
zep1-KO-25	0	0	0	0	0	0	0	1	1	1	0	0	0	0	0	0	1	0	0	1
zep1-KO-26	1	1	0	0	0	0	0	0	1	1	0	1	0	0	0	0	0	1	0	2
zep1-KO-27	0	0	0	0	0	0	0	0	1	1	0	0	0	0	0	0	0	1	0	1
zep1-KO-28	0	1	0	1	1	1	1	0	1	1	1	1	1	0	0	0	1	1	0	5
zep1-KO-29	0	0	1	1	1	1	1	1	1	1	0	1	0	0	0	0	0	0	0	1
zep1-KO-30	1	1	0	0	0	0	1	1	1	1	0	1	0	0	0	1	0	0	0	2
zep1-KO-31	0	0	0	0	0	0	0	0	1	1	0	0	0	0	0	0	0	1	0	1
zep1-KO-32	0	0	0	0	0	0	0	0	1	1	0	0	0	0	0	0	0	1	0	1
zep1-KO-33	0	0	1	1	1	1	1	1	1	1	0	1	0	0	0	0	0	0	0	1
zep1-KO-34	0	0	0	0	0	0	1	1	1	1	0	0	0	0	0	1	0	0	0	1
zep1-KO-35	1	1	0	1	1	1	1	0	0	0	0	1	1	0	0	0	1	0	0	3
zep1-KO-36	1	1	1	1	1	1	1	0	1	1	0	0	0	0	0	0	1	1	0	2
zep1-KO-37	1	1	1	1	1	1	1	1	1	0	0	0	0	0	0	0	0	0	1	1
zep1-KO-38	1	1	0	1	1	1	1	0	1	1	0	1	1	0	0	0	1	1	0	4
zep1-KO-39	0	0	1	1	1	1	0	0	0	1	0	1	0	0	0	1	0	0	1	3
zep1-KO-40	1	1	1	1	1	1	1	1	1	1	0	0	0	0	0	0	0	0	0	0
zep1-KO-41	0	0	0	0	0	0	0	0	0	0	0	0	0	0	0	0	0	0	0	0
zep1-KO-42	1	1	0	0	0	0	0	0	0	1	0	1	0	0	0	0	0	0	1	2
zep1-KO-43	1	0	0	0	0	0	0	0	1	1	1	0	0	0	0	0	0	1	0	2
zep1-KO-44	1	0	0	0	1	1	1	1	0	0	1	0	0	1	0	0	0	1	0	3
zep1-KO-45	1	1	0	0	1	1	0	1	0	0	0	1	0	1	0	1	1	1	0	5
zep1-KO-46	1	1	0	1	1	1	1	0	0	0	0	1	1	0	0	0	1	0	0	3
zep1-KO-47	0	0	0	0	0	0	0	0	0	0	0	0	0	0	0	0	0	0	0	0
zep1-KO-48	1	1	0	1	1	1	1	1	1	0	0	1	1	0	0	0	0	0	1	3
zep1-KO-49	0	0	0	0	0	0	0	1	0	0	0	0	0	0	0	0	1	1	0	2
zep1-KO-50	0	0	1	1	1	1	1	1	1	1	0	1	0	0	0	0	0	0	0	1
zep1-KO-51	0	0	1	1	1	1	0	0	1	1	0	1	0	0	0	1	0	1	0	3
zep1-KO-52	0	1	1	1	1	1	1	1	0	1	1	0	0	0	0	0	0	1	1	3
zep1-KO-53	1	0	1	1	1	1	0	1	1	1	1	1	0	0	0	1	1	0	0	4
zep1-KO-54	0	1	0	0	0	0	0	0	0	0	1	1	0	0	0	0	0	0	0	2
zep1-KO-55	0	0	1	1	1	1	0	0	1	1	0	1	0	0	0	1	0	1	0	3
zep1-KO-56	1	0	1	1	0	0	0	0	1	1	1	1	0	1	0	0	0	1	0	4
zep1-KO-57	1	1	1	1	1	1	1	0	1	1	0	0	0	0	0	0	1	1	0	2
zep1-KO-58	0	0	0	0	0	0	0	0	1	0	0	0	0	0	0	0	0	1	1	2
zep1-KO-59	1	0	1	1	1	1	1	1	0	0	1	1	0	0	0	0	0	1	0	3
zep1-KO-60	1	0	0	0	0	0	1	1	1	0	1	0	0	0	0	1	0	0	1	3
zep1-KO-61	0	0	1	1	0	0	0	0	0	0	0	1	0	1	0	0	0	0	0	2
zep1-KO-62	0	0	0	0	0	0	0	0	0	0	0	0	0	0	0	0	0	0	0	0
zep1-KO-63	0	0	1	1	1	1	1	1	1	1	0	1	0	0	0	0	0	0	0	1
zep1-KO-64	1	1	1	1	1	1	1	1	1	1	0	0	0	0	0	0	0	0	0	0
zep1-KO-65	1	1	1	1	1	1	0	0	1	1	0	0	0	0	0	1	0	1	0	2
zep1-KO-66	0	0	0	1	1	1	1	1	1	1	0	0	1	0	0	0	0	0	0	1
zep1-KO-67	1	1	0	1	1	1	1	1	1	1	0	1	1	0	0	0	0	0	0	2
zep1-KO-68	1	1	1	1	1	1	1	1	1	1	0	0	0	0	0	0	0	0	0	0
zep1-KO-69	0	0	1	0	0	0	0	0	0	1	0	1	1	0	0	0	0	0	1	3
zep1-KO-70	0	0	0	1	1	1	1	0	0	0	0	0	1	0	0	0	1	0	0	2
zep1-KO-71	0	0	0	1	1	1	1	1	0	0	0	0	1	0	0	0	0	1	0	2
zep1-KO-72	1	1	1	1	1	1	1	1	1	0	0	0	0	0	0	0	0	0	1	1
zep1-KO-73	0	1	0	0	0	0	1	0	1	1	1	1	0	0	0	1	1	1	0	5
zep1-KO-74	0	1	1	1	1	1	0	1	1	0	1	0	0	0	0	1	1	0	1	4
zep1-KO-75	0	0	0	1	1	1	1	1	0	1	0	0	1	0	0	0	0	1	1	3
zep1-KO-76	1	1	1	1	1	1	1	1	1	1	0	0	0	0	0	0	0	0	0	0
zep1-KO-77	0	0	1	1	1	1	1	1	0	1	0	1	0	0	0	0	0	1	1	3
zep1-KO-78	0	1	1	1	1	1	1	1	1	0	1	0	0	0	0	0	0	0	1	2
zep1-KO-79	0	0	0	0	0	0	0	0	0	0	0	0	0	0	0	0	0	0	0	0
zep1-KO-80	0	0	1	1	1	1	0	0	1	1	0	1	0	0	0	1	0	1	0	3
zep1-KO-81	0	0	0	0	0	0	1	1	1	1	0	0	0	0	0	1	0	0	0	1
zep1-KO-82	0	0	0	1	1	1	1	1	1	1	0	0	1	0	0	0	0	0	0	1
zep1-KO-83	0	1	1	1	1	1	1	1	0	0	1	0	0	0	0	0	0	1	0	2
zep1-KO-84	0	0	0	0	0	1	1	1	1	1	0	0	0	0	1	0	0	0	0	1
zep1-KO-85	0	0	0	0	0	0	0	0	0	0	0	0	0	0	0	0	0	0	0	0
zep1-KO-86	1	1	0	1	1	1	1	1	1	1	0	1	1	0	0	0	0	0	0	2
zep1-KO-87	1	0	0	1	1	1	1	1	1	1	1	0	1	0	0	0	0	0	0	2
zep1-KO-88	0	0	0	1	1	1	1	1	1	1	0	0	1	0	0	0	0	0	0	1
zep1-KO-89	0	0	1	1	1	1	1	1	1	1	0	1	0	0	0	0	0	0	0	1
zep1-KO-90	1	1	1	1	1	1	1	1	1	1	0	0	0	0	0	0	0	0	0	0
zep1-KO-91	1	0	1	0	0	0	1	0	0	0	1	1	1	0	0	1	1	0	0	5
zep1-KO-92	1	1	1	1	1	1	1	0	1	0	0	0	0	0	0	0	1	1	1	3
zep1-KO-93	0	0	1	1	1	1	1	1	1	1	0	1	0	0	0	0	0	0	0	1
zep1-KO-94	0	0	0	1	1	0	0	0	0	0	0	0	1	0	1	0	0	0	0	2
zep1-KO-95	1	1	1	1	1	1	1	1	0	0	0	0	0	0	0	0	0	1	0	1
zep1-KO-96	0	0	1	0	0	0	0	0	1	1	0	1	1	0	0	0	0	1	0	3
zep1-KO-97	1	0	1	0	0	0	1	1	0	0	1	1	1	0	0	1	0	1	0	5
zep1-KO-98	0	0	1	1	1	1	1	1	1	1	0	1	0	0	0	0	0	0	0	1
zep1-KO-99	0	0	0	0	0	0	0	0	0	0	0	0	0	0	0	0	0	0	0	0
zep1-KO-100	0	0	1	0	0	0	0	0	1	1	0	1	1	0	0	0	0	1	0	3
zep1-KO-101	0	0	0	0	0	0	0	0	0	0	0	0	0	0	0	0	0	0	0	0
zep1-KO-102	1	1	0	1	1	1	1	0	0	1	0	1	1	0	0	0	1	0	1	4
zep1-KO-103	0	0	0	0	0	0	0	1	1	0	0	0	0	0	0	0	1	0	1	2
zep1-KO-104	0	0	0	0	0	0	0	0	0	0	0	0	0	0	0	0	0	0	0	0
zep1-KO-105	0	1	1	1	1	1	1	1	1	1	1	0	0	0	0	0	0	0	0	1
zep1-KO-106	1	1	1	1	1	1	1	1	0	1	0	0	0	0	0	0	0	1	1	2
zep1-KO-107	0	0	0	0	0	0	0	0	0	0	0	0	0	0	0	0	0	0	0	0
zep1-KO-108	1	0	0	0	0	0	0	0	0	0	1	0	0	0	0	0	0	0	0	1
zep1-KO-109	1	1	1	1	1	1	1	1	1	0	0	0	0	0	0	0	0	0	1	1
zep1-KO-110	1	1	1	1	1	1	1	1	1	1	0	0	0	0	0	0	0	0	0	0
zep1-KO-111	0	0	1	1	1	1	0	1	1	1	0	1	0	0	0	1	1	0	0	3
zep1-KO-112	1	1	1	1	1	1	1	0	0	1	0	0	0	0	0	0	1	0	1	2
zep1-KO-113	1	1	0	1	1	1	1	1	1	1	0	1	1	0	0	0	0	0	0	2
zep1-KO-114	0	0	0	0	0	0	0	0	1	0	0	0	0	0	0	0	0	1	1	2
zep1-KO-115	1	1	1	1	1	1	1	0	0	1	0	0	0	0	0	0	1	0	1	2
zep1-KO-116	0	0	0	0	0	0	1	1	1	1	0	0	0	0	0	1	0	0	0	1
zep1-KO-117	1	1	0	1	1	1	1	1	1	0	0	1	1	0	0	0	0	0	1	3
zep1-KO-118	0	0	0	0	0	0	0	1	0	0	0	0	0	0	0	0	1	1	0	2
zep1-KO-119	0	0	1	1	1	1	1	0	1	0	0	1	0	0	0	0	1	1	1	4
zep1-KO-120	0	0	0	1	1	1	1	1	1	1	0	0	1	0	0	0	0	0	0	1
zep1-KO-121	0	0	0	0	0	0	0	0	0	0	0	0	0	0	0	0	0	0	0	0
zep1-KO-122	1	1	1	1	1	1	1	0	0	0	0	0	0	0	0	0	1	0	0	1
zep1-KO-123	0	0	0	0	0	0	0	0	0	1	0	0	0	0	0	0	0	0	1	1
zep1-KO-124	0	0	0	0	0	0	0	0	0	1	0	0	0	0	0	0	0	0	1	1
zep1-KO-125	1	1	1	1	1	1	1	1	1	1	0	0	0	0	0	0	0	0	0	0
zep1-KO-126	0	0	0	1	1	1	1	1	0	1	0	0	1	0	0	0	0	1	1	3
zep1-KO-127	1	1	1	1	1	1	1	1	0	0	0	0	0	0	0	0	0	1	0	1
zep1-KO-128	1	1	0	0	0	0	0	0	0	1	0	1	0	0	0	0	0	0	1	2
zep1-KO-129	1	1	1	1	1	1	1	1	1	0	0	0	0	0	0	0	0	0	1	1
zep1-KO-130	1	0	0	0	0	0	0	0	0	0	1	0	0	0	0	0	0	0	0	1
zep1-KO-131	0	1	0	0	0	0	0	1	1	1	1	1	0	0	0	0	1	0	0	3
zep1-KO-132	0	0	0	0	0	0	0	0	0	0	0	0	0	0	0	0	0	0	0	0
zep1-KO-133	0	1	0	0	0	0	1	0	0	1	1	1	0	0	0	1	1	0	1	5
zep1-KO-134	1	1	1	0	0	0	0	0	0	0	0	0	1	0	0	0	0	0	0	1
zep1-KO-135	0	1	1	1	1	1	1	1	1	1	1	0	0	0	0	0	0	0	0	1
zep1-KO-136	0	0	0	0	0	0	0	0	0	0	0	0	0	0	0	0	0	0	0	0
zep1-KO-137	1	1	1	1	1	1	1	1	1	1	0	0	0	0	0	0	0	0	0	0
zep1-KO-138	1	1	1	1	1	1	1	1	1	1	0	0	0	0	0	0	0	0	0	0
zep1-KO-139	0	0	0	0	0	0	0	0	0	1	0	0	0	0	0	0	0	0	1	1
zep1-KO-140	0	0	0	0	0	0	0	0	1	1	0	0	0	0	0	0	0	1	0	1
zep1-KO-141	1	1	1	1	1	1	1	1	1	1	0	0	0	0	0	0	0	0	0	0
zep1-KO-142	0	0	0	0	0	0	0	0	0	1	0	0	0	0	0	0	0	0	1	1
zep1-KO-143	0	0	1	0	0	0	0	1	1	1	0	1	1	0	0	0	1	0	0	3
zep1-KO-144	1	1	1	1	1	1	1	1	0	0	0	0	0	0	0	0	0	1	0	1
zep1-KO-145	0	0	1	1	1	1	1	0	0	1	0	1	0	0	0	0	1	0	1	3
zep1-KO-146	0	0	0	0	0	0	0	0	0	0	0	0	0	0	0	0	0	0	0	0
zep1-KO-147	1	0	1	0	0	0	1	1	1	1	1	1	1	0	0	1	0	0	0	4
zep1-KO-148	0	0	1	1	1	1	1	1	1	1	0	1	0	0	0	0	0	0	0	1
zep1-KO-149	0	1	0	0	0	0	0	0	0	0	1	1	0	0	0	0	0	0	0	2
zep1-KO-150	0	0	0	1	1	0	1	0	0	1	0	0	1	0	1	1	1	0	1	5
zep1-KO-151	1	1	1	1	1	1	1	1	1	1	0	0	0	0	0	0	0	0	0	0
zep1-KO-152	0	0	0	0	0	0	0	0	0	0	0	0	0	0	0	0	0	0	0	0
zep1-KO-153	1	1	0	0	0	0	0	0	0	1	0	1	0	0	0	0	0	0	1	2
zep1-KO-154	0	0	0	0	0	0	0	0	0	1	0	0	0	0	0	0	0	0	1	1
zep1-KO-155	0	0	0	0	0	0	0	0	0	0	0	0	0	0	0	0	0	0	0	0
zep1-KO-156	0	0	0	0	0	0	0	0	1	1	0	0	0	0	0	0	0	1	0	1
zep1-KO-157	1	1	0	0	0	0	1	1	1	1	0	1	0	0	0	1	0	0	0	2
zep1-KO-158	1	1	1	1	1	1	1	1	0	0	0	0	0	0	0	0	0	1	0	1
zep1-KO-159	1	1	1	1	1	1	1	1	1	0	0	0	0	0	0	0	0	0	1	1
zep1-KO-160	1	1	1	0	0	0	0	0	0	1	0	0	1	0	0	0	0	0	1	2
zep1-KO-161	1	1	0	0	0	0	0	1	1	0	0	1	0	0	0	0	1	0	1	3
zep1-KO-162	1	0	1	1	1	1	1	1	1	0	1	1	0	0	0	0	0	0	1	3
zep1-KO-163	1	0	1	1	1	1	1	1	1	1	1	1	0	0	0	0	0	0	0	2
zep1-KO-164	1	1	1	1	1	1	1	1	1	1	0	0	0	0	0	0	0	0	0	0
zep1-KO-165	0	0	0	0	0	0	0	0	0	1	0	0	0	0	0	0	0	0	1	1
zep1-KO-166	0	0	0	0	0	0	0	0	1	1	0	0	0	0	0	0	0	1	0	1
zep1-KO-167	1	1	1	1	1	1	1	1	1	1	0	0	0	0	0	0	0	0	0	0
zep1-KO-168	0	0	0	0	0	0	0	0	0	1	0	0	0	0	0	0	0	0	1	1
zep1-KO-169	1	0	0	0	0	0	0	0	0	0	1	0	0	0	0	0	0	0	0	1
zep1-KO-170	1	0	0	1	1	1	1	1	0	0	1	0	1	0	0	0	0	1	0	3
zep1-KO-171	0	0	0	0	0	0	1	0	0	1	0	0	0	0	0	1	1	0	1	3
zep1-KO-172	1	1	1	1	1	1	1	1	1	1	0	0	0	0	0	0	0	0	0	0
zep1-KO-173	1	0	0	0	0	1	1	1	1	0	1	0	0	0	1	0	0	0	1	3
zep1-KO-174	0	0	1	1	1	1	1	1	1	1	0	1	0	0	0	0	0	0	0	1
zep1-KO-175	0	0	0	0	0	0	0	0	0	1	0	0	0	0	0	0	0	0	1	1
zep1-KO-176	0	0	0	0	0	0	0	0	0	0	0	0	0	0	0	0	0	0	0	0
zep1-KO-177	0	0	0	0	0	0	1	0	0	0	0	0	0	0	0	1	1	0	0	2
zep1-KO-178	1	1	1	1	1	1	1	1	1	1	0	0	0	0	0	0	0	0	0	0
zep1-KO-179	0	0	1	1	1	1	1	1	1	1	0	1	0	0	0	0	0	0	0	1
zep1-KO-180	1	1	1	0	0	0	0	1	1	1	0	0	1	0	0	0	1	0	0	2
zep1-KO-181	1	0	0	0	0	0	0	0	0	0	1	0	0	0	0	0	0	0	0	1
zep1-KO-182	1	1	1	1	1	1	1	1	1	0	0	0	0	0	0	0	0	0	1	1
zep1-KO-183	0	0	0	0	0	0	0	0	0	1	0	0	0	0	0	0	0	0	1	1
zep1-KO-184	0	0	0	0	0	0	0	0	0	0	0	0	0	0	0	0	0	0	0	0
zep1-KO-185	0	0	0	0	0	0	1	1	1	1	0	0	0	0	0	1	0	0	0	1
zep1-KO-186	0	0	0	0	0	0	0	1	1	1	0	0	0	0	0	0	1	0	0	1
zep1-KO-187	0	0	0	0	0	0	1	1	1	1	0	0	0	0	0	1	0	0	0	1
zep1-KO-188	1	0	0	0	0	0	0	0	0	0	1	0	0	0	0	0	0	0	0	1
zep1-KO-189	0	0	0	0	0	0	0	0	0	1	0	0	0	0	0	0	0	0	1	1
zep1-KO-190	0	0	0	1	0	0	0	0	1	1	0	0	1	1	0	0	0	1	0	3
zep1-KO-191	0	0	0	0	0	0	0	0	0	0	0	0	0	0	0	0	0	0	0	0
zep1-KO-192	1	1	1	1	1	1	1	1	1	1	0	0	0	0	0	0	0	0	0	0
zep1-KO-193	0	1	1	1	1	1	1	1	1	1	1	0	0	0	0	0	0	0	0	1
zep1-KO-194	1	1	1	1	1	1	1	1	1	1	0	0	0	0	0	0	0	0	0	0
zep1-KO-195	1	1	0	0	0	0	0	0	0	0	0	1	0	0	0	0	0	0	0	1
zep1-KO-196	0	0	1	1	1	1	1	1	1	1	0	1	0	0	0	0	0	0	0	1
zep1-KO-197	1	1	0	0	0	0	0	0	0	0	0	1	0	0	0	0	0	0	0	1
zep1-KO-198	1	0	0	0	0	0	0	0	0	0	1	0	0	0	0	0	0	0	0	1
zep1-KO-199	1	1	1	1	1	1	0	0	0	1	0	0	0	0	0	1	0	0	1	2
zep1-KO-200	0	0	0	0	0	0	0	0	1	1	0	0	0	0	0	0	0	1	0	1
zep1-KO-201	0	0	1	1	1	1	1	1	1	1	0	1	0	0	0	0	0	0	0	1
zep1-KO-202	1	1	1	1	1	1	0	0	1	0	0	0	0	0	0	1	0	1	1	3
zep1-KO-203	0	0	0	0	0	0	0	0	0	1	0	0	0	0	0	0	0	0	1	1
zep1-KO-204	0	0	0	0	0	0	0	0	0	1	0	0	0	0	0	0	0	0	1	1
zep1-KO-205	0	0	0	0	0	0	0	0	0	1	0	0	0	0	0	0	0	0	1	1
zep1-KO-206	0	0	0	0	0	0	1	1	1	1	0	0	0	0	0	1	0	0	0	1
zep1-KO-207	0	0	0	0	0	0	0	0	0	1	0	0	0	0	0	0	0	0	1	1
zep1-KO-208	0	0	0	0	0	0	0	0	0	0	0	0	0	0	0	0	0	0	0	0
zep1-KO-209	0	0	0	0	0	0	0	0	0	0	0	0	0	0	0	0	0	0	0	0
zep1-KO-210	1	1	0	0	0	0	0	0	0	0	0	1	0	0	0	0	0	0	0	1
zep1-KO-211	1	0	0	0	0	0	0	0	0	1	1	0	0	0	0	0	0	0	1	2
zep1-KO-212	0	0	0	0	0	0	0	1	1	1	0	0	0	0	0	0	1	0	0	1
zep1-KO-213	1	1	0	0	0	0	0	0	0	0	0	1	0	0	0	0	0	0	0	1
zep1-KO-214	1	1	1	1	1	1	0	0	0	0	0	0	0	0	0	1	0	0	0	1
zep1-KO-215	0	0	0	0	0	0	0	0	0	0	0	0	0	0	0	0	0	0	0	0
zep1-KO-216	1	1	1	1	1	1	1	1	1	1	0	0	0	0	0	0	0	0	0	0
zep1-KO-217	0	0	1	1	1	1	0	0	0	0	0	1	0	0	0	1	0	0	0	2
zep1-KO-218	0	0	0	0	0	0	0	0	0	0	0	0	0	0	0	0	0	0	0	0
zep1-KO-219	1	1	0	1	1	1	1	1	1	1	0	1	1	0	0	0	0	0	0	2
zep1-KO-220	0	0	1	1	1	1	1	1	0	1	0	1	0	0	0	0	0	1	1	3
zep1-KO-221	1	1	0	0	0	0	0	0	1	1	0	1	0	0	0	0	0	1	0	2
zep1-KO-222	0	0	0	0	0	0	0	0	0	0	0	0	0	0	0	0	0	0	0	0
zep1-KO-223	1	1	0	0	0	1	1	1	1	1	0	1	0	0	1	0	0	0	0	2
zep1-KO-224	1	1	1	1	1	1	1	1	1	1	0	0	0	0	0	0	0	0	0	0
zep1-KO-225	1	1	0	1	1	1	1	1	1	1	0	1	1	0	0	0	0	0	0	2
zep1-KO-226	1	1	0	1	1	1	1	0	0	0	0	1	1	0	0	0	1	0	0	3
zep1-KO-227	0	0	0	0	0	0	0	0	0	0	0	0	0	0	0	0	0	0	0	0
zep1-KO-228	1	1	0	1	1	1	1	1	1	1	0	1	1	0	0	0	0	0	0	2
zep1-KO-229	1	1	1	1	1	1	1	1	0	0	0	0	0	0	0	0	0	1	0	1
zep1-KO-230	0	1	0	0	0	0	0	0	1	1	1	1	0	0	0	0	0	1	0	3
zep1-KO-231	0	0	0	0	0	0	0	0	1	1	0	0	0	0	0	0	0	1	0	1
zep1-KO-232	0	0	0	0	1	1	1	1	1	1	0	0	0	1	0	0	0	0	0	1
zep1-KO-233	0	0	0	0	0	0	0	0	0	0	0	0	0	0	0	0	0	0	0	0
zep1-KO-234	0	0	1	1	1	1	1	1	1	1	0	1	0	0	0	0	0	0	0	1
zep1-KO-235	0	0	0	0	0	0	0	0	0	0	0	0	0	0	0	0	0	0	0	0
zep1-KO-236	1	1	1	1	1	1	1	1	0	0	0	0	0	0	0	0	0	1	0	1
zep1-KO-237	0	0	0	0	0	0	0	0	0	0	0	0	0	0	0	0	0	0	0	0
zep1-KO-238	0	0	0	0	0	0	0	0	0	0	0	0	0	0	0	0	0	0	0	0
zep1-KO-239	0	0	0	0	0	0	0	0	0	0	0	0	0	0	0	0	0	0	0	0
zep1-KO-240	0	1	1	1	1	1	1	0	1	1	1	0	0	0	0	0	1	1	0	3
zep1-KO-241	0	0	0	0	0	0	0	0	0	0	0	0	0	0	0	0	0	0	0	0
zep1-KO-242	0	0	0	0	0	0	0	0	0	1	0	0	0	0	0	0	0	0	1	1
zep1-KO-243	0	0	0	0	0	0	1	1	1	1	0	0	0	0	0	1	0	0	0	1
zep1-KO-244	0	0	0	0	0	0	0	0	0	0	0	0	0	0	0	0	0	0	0	0
zep1-KO-245	0	0	0	0	0	0	0	0	0	0	0	0	0	0	0	0	0	0	0	0
zep1-KO-246	0	0	1	1	1	1	1	1	1	1	0	1	0	0	0	0	0	0	0	1
zep1-KO-247	1	1	1	1	1	1	1	1	1	1	0	0	0	0	0	0	0	0	0	0
zep1-KO-248	1	1	0	1	1	1	1	1	1	1	0	1	1	0	0	0	0	0	0	2
zep1-KO-249	1	1	1	1	1	1	1	1	0	1	0	0	0	0	0	0	0	1	1	2
zep1-KO-250	1	1	0	1	1	1	1	1	1	1	0	1	1	0	0	0	0	0	0	2
zep1-KO-251	0	0	1	1	1	1	0	0	0	0	0	1	0	0	0	1	0	0	0	2
zep1-KO-252	0	0	0	0	0	0	0	1	1	0	0	0	0	0	0	0	1	0	1	2
zep1-KO-253	1	1	0	0	0	0	0	0	0	0	0	1	0	0	0	0	0	0	0	1
zep1-KO-254	1	0	0	0	0	1	1	0	0	0	1	0	0	0	1	0	1	0	0	3
zep1-KO-255	0	0	1	1	1	1	1	1	0	1	0	1	0	0	0	0	0	1	1	3
zep1-KO-256	1	1	0	0	0	0	0	0	0	0	0	1	0	0	0	0	0	0	0	1
zep1-KO-257	1	1	1	1	1	1	1	1	1	1	0	0	0	0	0	0	0	0	0	0
zep1-KO-258	1	1	0	0	0	0	0	0	0	0	0	1	0	0	0	0	0	0	0	1
zep1-KO-259	1	0	0	0	0	0	0	0	0	0	1	0	0	0	0	0	0	0	0	1
zep1-KO-260	1	1	1	1	1	1	1	0	0	0	0	0	0	0	0	0	1	0	0	1
zep1-KO-261	0	0	0	0	0	0	1	1	1	1	0	0	0	0	0	1	0	0	0	1
zep1-KO-262	0	0	1	0	0	0	0	0	0	1	0	1	1	0	0	0	0	0	1	3
zep1-KO-263	0	1	0	1	1	1	0	1	1	1	1	1	1	0	0	1	1	0	0	5
zep1-KO-264	1	1	0	0	0	0	0	0	0	0	0	1	0	0	0	0	0	0	0	1
zep1-KO-265	1	1	0	1	1	1	1	0	0	0	0	1	1	0	0	0	1	0	0	3
zep1-KO-266	1	1	0	0	0	0	0	0	0	0	0	1	0	0	0	0	0	0	0	1
zep1-KO-267	0	0	0	0	0	0	0	0	0	0	0	0	0	0	0	0	0	0	0	0
zep1-KO-268	0	1	0	1	1	1	1	1	0	0	1	1	1	0	0	0	0	1	0	4
zep1-KO-269	0	0	0	0	0	0	0	1	1	1	0	0	0	0	0	0	1	0	0	1
zep1-KO-270	1	1	0	1	1	1	1	1	1	1	0	1	1	0	0	0	0	0	0	2
zep1-KO-271	1	1	0	0	0	0	0	0	0	1	0	1	0	0	0	0	0	0	1	2
zep1-KO-272	1	1	0	0	0	0	0	0	0	1	0	1	0	0	0	0	0	0	1	2
zep1-KO-273	1	1	1	1	1	1	1	1	1	1	0	0	0	0	0	0	0	0	0	0
zep1-KO-274	0	1	0	0	0	0	0	0	1	1	1	1	0	0	0	0	0	1	0	3
zep1-KO-275	0	0	0	0	0	0	0	0	0	0	0	0	0	0	0	0	0	0	0	0
zep1-KO-276	1	0	1	1	1	1	1	1	1	1	1	1	0	0	0	0	0	0	0	2
zep1-KO-277	0	0	0	0	0	0	0	1	0	1	0	0	0	0	0	0	1	1	1	3
zep1-KO-278	1	1	0	0	0	0	1	1	0	0	0	1	0	0	0	1	0	1	0	3
zep1-KO-279	1	0	0	1	1	1	1	1	1	1	1	0	1	0	0	0	0	0	0	2
zep1-KO-280	1	0	0	1	0	0	0	0	0	1	1	0	1	1	0	0	0	0	1	4
zep1-KO-281	1	0	1	1	0	0	0	0	0	1	1	1	0	1	0	0	0	0	1	4
zep1-KO-282	1	1	0	0	0	0	0	0	1	1	0	1	0	0	0	0	0	1	0	2
zep1-KO-283	0	0	0	0	0	0	0	0	0	0	0	0	0	0	0	0	0	0	0	0
zep1-KO-284	1	1	1	1	1	1	1	1	1	1	0	0	0	0	0	0	0	0	0	0
zep1-KO-285	0	0	0	0	0	0	1	0	0	1	0	0	0	0	0	1	1	0	1	3
zep1-KO-286	1	1	1	1	1	1	1	0	0	0	0	0	0	0	0	0	1	0	0	1
zep1-KO-287	1	1	1	1	1	1	1	1	1	1	0	0	0	0	0	0	0	0	0	0
zep1-KO-288	1	1	1	1	1	1	1	1	1	1	0	0	0	0	0	0	0	0	0	0
zep1-KO-289	1	1	0	0	0	0	0	0	1	0	0	1	0	0	0	0	0	1	1	3
zep1-KO-290	0	0	0	0	0	0	0	0	0	0	0	0	0	0	0	0	0	0	0	0
zep1-KO-291	1	1	0	1	1	1	1	1	1	0	0	1	1	0	0	0	0	0	1	3
zep1-KO-292	1	1	0	1	1	1	1	1	1	1	0	1	1	0	0	0	0	0	0	2
zep1-KO-293	1	1	0	1	1	1	1	0	0	0	0	1	1	0	0	0	1	0	0	3
zep1-KO-294	1	1	1	1	0	0	0	0	0	0	0	0	0	1	0	0	0	0	0	1
zep1-KO-295	1	1	0	0	0	0	0	0	1	1	0	1	0	0	0	0	0	1	0	2
zep1-KO-296	0	1	0	1	1	1	1	1	1	1	1	1	1	0	0	0	0	0	0	3
zep1-KO-297	1	1	0	0	0	0	0	0	0	0	0	1	0	0	0	0	0	0	0	1
zep1-KO-298	1	1	1	1	1	1	1	1	1	1	0	0	0	0	0	0	0	0	0	0
zep1-KO-299	0	0	1	1	1	1	1	1	1	1	0	1	0	0	0	0	0	0	0	1
zep1-KO-300	1	1	0	1	1	1	1	1	1	0	0	1	1	0	0	0	0	0	1	3
zep1-KO-301	0	0	0	0	0	0	1	0	0	1	0	0	0	0	0	1	1	0	1	3
zep1-KO-302	1	1	1	1	1	1	1	1	1	0	0	0	0	0	0	0	0	0	1	1
zep1-KO-303	0	0	0	0	0	0	0	0	0	0	0	0	0	0	0	0	0	0	0	0
zep1-KO-304	0	0	0	0	0	0	0	0	0	0	0	0	0	0	0	0	0	0	0	0
zep1-KO-305	1	1	1	0	0	0	0	0	0	0	0	0	1	0	0	0	0	0	0	1
zep1-KO-306	0	0	1	0	0	0	0	0	1	1	0	1	1	0	0	0	0	1	0	3
zep1-KO-307	1	1	1	1	1	1	1	1	1	1	0	0	0	0	0	0	0	0	0	0
zep1-KO-308	1	1	0	1	1	1	1	0	0	0	0	1	1	0	0	0	1	0	0	3
zep1-KO-309	1	1	1	1	1	1	1	1	1	1	0	0	0	0	0	0	0	0	0	0
zep1-KO-310	0	0	1	0	0	0	0	0	0	1	0	1	1	0	0	0	0	0	1	3
zep1-KO-311	1	1	1	1	0	0	0	0	0	0	0	0	0	1	0	0	0	0	0	1
zep1-KO-312	1	1	0	0	0	0	0	0	1	1	0	1	0	0	0	0	0	1	0	2
zep1-KO-313	1	0	0	0	0	0	0	1	1	1	1	0	0	0	0	0	1	0	0	2
zep1-KO-314	1	1	0	1	1	1	0	0	0	1	0	1	1	0	0	1	0	0	1	4
zep1-KO-315	1	1	1	1	1	1	1	1	1	0	0	0	0	0	0	0	0	0	1	1
zep1-KO-316	0	1	0	1	1	1	1	1	1	0	1	1	1	0	0	0	0	0	1	4
zep1-KO-317	0	0	1	1	1	1	0	0	0	0	0	1	0	0	0	1	0	0	0	2
zep1-KO-318	1	1	0	1	1	1	1	1	1	1	0	1	1	0	0	0	0	0	0	2
zep1-KO-319	1	1	0	0	0	0	0	0	0	1	0	1	0	0	0	0	0	0	1	2
zep1-KO-320	1	1	0	1	1	1	1	1	1	1	0	1	1	0	0	0	0	0	0	2
zep1-KO-321	1	1	0	0	0	0	0	0	0	0	0	1	0	0	0	0	0	0	0	1
zep1-KO-322	0	0	1	0	0	0	0	1	1	1	0	1	1	0	0	0	1	0	0	3
zep1-KO-323	0	1	1	1	1	1	1	0	0	1	1	0	0	0	0	0	1	0	1	3
zep1-KO-324	1	1	1	1	1	1	1	1	1	1	0	0	0	0	0	0	0	0	0	0
zep1-KO-325	0	1	1	1	1	1	1	1	1	0	1	0	0	0	0	0	0	0	1	2
zep1-KO-326	0	0	1	1	1	1	0	0	0	0	0	1	0	0	0	1	0	0	0	2
zep1-KO-327	0	0	1	1	1	1	1	1	1	1	0	1	0	0	0	0	0	0	0	1
zep1-KO-328	0	0	0	0	0	0	0	1	1	1	0	0	0	0	0	0	1	0	0	1
zep1-KO-329	0	0	0	0	0	0	0	0	1	1	0	0	0	0	0	0	0	1	0	1
zep1-KO-330	1	1	0	1	1	1	1	1	1	1	0	1	1	0	0	0	0	0	0	2
zep1-KO-331	1	1	0	0	0	0	1	1	1	1	0	1	0	0	0	1	0	0	0	2
zep1-KO-332	0	0	0	0	0	1	1	1	1	1	0	0	0	0	1	0	0	0	0	1
zep1-KO-333	0	0	0	0	0	0	0	0	0	0	0	0	0	0	0	0	0	0	0	0
zep1-KO-334	0	0	1	1	1	1	1	1	1	0	0	1	0	0	0	0	0	0	1	2
zep1-KO-335	0	0	0	0	0	0	0	0	1	1	0	0	0	0	0	0	0	1	0	1
zep1-KO-336	0	0	0	0	0	0	0	1	1	1	0	0	0	0	0	0	1	0	0	1
zep1-KO-337	0	1	1	1	1	0	0	0	0	0	1	0	0	0	1	0	0	0	0	2
zep1-KO-338	1	0	0	0	0	0	0	1	1	1	1	0	0	0	0	0	1	0	0	2
zep1-KO-339	0	0	1	1	1	1	1	1	0	0	0	1	0	0	0	0	0	1	0	2
zep1-KO-340	1	1	1	1	1	1	1	1	1	1	0	0	0	0	0	0	0	0	0	0
zep1-KO-341	1	1	0	1	1	1	1	1	1	0	0	1	1	0	0	0	0	0	1	3
zep1-KO-342	1	1	1	1	1	1	1	1	1	1	0	0	0	0	0	0	0	0	0	0
zep1-KO-343	1	1	1	1	1	1	1	1	0	0	0	0	0	0	0	0	0	1	0	1
zep1-KO-344	0	0	0	0	0	0	1	0	0	1	0	0	0	0	0	1	1	0	1	3
zep1-KO-345	1	1	1	0	0	0	1	1	0	1	0	0	1	0	0	1	0	1	1	4
zep1-KO-346	0	0	1	0	0	0	0	0	0	0	0	1	1	0	0	0	0	0	0	2
zep1-KO-347	0	0	0	1	1	1	1	1	1	1	0	0	1	0	0	0	0	0	0	1
zep1-KO-348	1	1	1	1	1	1	1	1	1	1	0	0	0	0	0	0	0	0	0	0
zep1-KO-349	1	1	0	1	1	0	1	1	0	0	0	1	1	0	1	1	0	1	0	5
zep1-KO-350	1	1	1	1	1	1	1	0	0	0	0	0	0	0	0	0	1	0	0	1
zep1-KO-351	1	1	0	0	0	0	0	0	1	1	0	1	0	0	0	0	0	1	0	2
zep1-KO-352	1	1	0	0	0	1	1	1	1	1	0	1	0	0	1	0	0	0	0	2
zep1-KO-353	0	0	0	1	1	1	1	1	1	1	0	0	1	0	0	0	0	0	0	1
zep1-KO-354	0	0	1	1	1	1	1	0	0	0	0	1	0	0	0	0	1	0	0	2
zep1-KO-355	0	0	0	0	0	0	0	1	0	1	0	0	0	0	0	0	1	1	1	3
zep1-KO-356	1	1	1	1	1	1	1	1	0	0	0	0	0	0	0	0	0	1	0	1
zep1-KO-357	0	0	0	0	0	0	0	1	0	1	0	0	0	0	0	0	1	1	1	3
zep1-KO-358	1	1	0	1	1	1	1	1	1	1	0	1	1	0	0	0	0	0	0	2
zep1-KO-359	1	1	0	1	1	1	1	1	1	1	0	1	1	0	0	0	0	0	0	2
zep1-KO-360	1	1	0	1	1	1	1	1	1	1	0	1	1	0	0	0	0	0	0	2
zep1-KO-361	0	0	0	0	1	1	1	1	1	1	0	0	0	1	0	0	0	0	0	1
zep1-KO-362	0	0	1	0	0	0	0	0	0	0	0	1	1	0	0	0	0	0	0	2
zep1-KO-363	0	0	0	0	0	0	0	0	0	1	0	0	0	0	0	0	0	0	1	1
zep1-KO-364	0	0	0	1	1	1	1	1	1	1	0	0	1	0	0	0	0	0	0	1
zep1-KO-365	1	1	0	0	0	0	0	0	1	1	0	1	0	0	0	0	0	1	0	2
zep1-KO-366	0	0	0	1	0	1	0	0	0	0	0	0	1	1	1	1	0	0	0	4
zep1-KO-367	0	0	0	1	0	1	0	0	0	1	0	0	1	1	1	1	0	0	1	5
zep1-KO-368	0	0	0	0	0	0	1	0	0	1	0	0	0	0	0	1	1	0	1	3
zep1-KO-369	1	1	1	1	1	1	1	1	1	1	0	0	0	0	0	0	0	0	0	0
zep1-KO-370	1	1	1	1	1	1	1	1	0	0	0	0	0	0	0	0	0	1	0	1
zep1-KO-371	0	0	0	0	0	0	0	1	1	1	0	0	0	0	0	0	1	0	0	1
zep1-KO-372	1	0	1	1	1	1	1	1	1	1	1	1	0	0	0	0	0	0	0	2
zep1-KO-373	1	1	0	1	1	1	1	1	1	1	0	1	1	0	0	0	0	0	0	2
zep1-KO-374	1	1	0	0	0	0	0	1	1	1	0	1	0	0	0	0	1	0	0	2
zep1-KO-375	1	1	1	1	1	1	1	1	0	1	0	0	0	0	0	0	0	1	1	2
zep1-KO-376	0	0	1	1	1	1	1	1	1	1	0	1	0	0	0	0	0	0	0	1
zep1-KO-377	0	0	1	1	1	1	1	1	0	1	0	1	0	0	0	0	0	1	1	3
zep1-KO-378	0	0	0	0	0	0	0	1	1	1	0	0	0	0	0	0	1	0	0	1
zep1-KO-379	1	1	1	0	0	0	0	0	0	0	0	0	1	0	0	0	0	0	0	1
zep1-KO-380	1	1	1	1	1	1	1	0	1	1	0	0	0	0	0	0	1	1	0	2
zep1-KO-381	0	0	0	0	0	0	0	0	1	1	0	0	0	0	0	0	0	1	0	1
zep1-KO-382	1	0	1	1	1	1	0	0	0	0	1	1	0	0	0	1	0	0	0	3
zep1-KO-383	0	0	0	0	0	0	0	0	1	0	0	0	0	0	0	0	0	1	1	2
zep1-KO-384	1	1	0	0	0	0	1	1	1	1	0	1	0	0	0	1	0	0	0	2
zep1-KO-385	1	1	0	0	1	1	1	1	1	1	0	1	0	1	0	0	0	0	0	2
zep1-KO-386	1	1	1	1	1	1	1	1	1	1	0	0	0	0	0	0	0	0	0	0
zep1-KO-387	0	0	0	0	0	0	0	0	0	1	0	0	0	0	0	0	0	0	1	1
zep1-KO-388	0	0	0	0	0	0	0	0	0	0	0	0	0	0	0	0	0	0	0	0
zep1-KO-389	0	0	1	1	1	1	1	0	0	1	0	1	0	0	0	0	1	0	1	3
zep1-KO-390	1	1	0	0	0	0	1	1	1	1	0	1	0	0	0	1	0	0	0	2
zep1-KO-391	1	1	1	0	0	0	0	0	0	0	0	0	1	0	0	0	0	0	0	1
zep1-KO-392	0	0	0	0	1	1	1	0	0	1	0	0	0	1	0	0	1	0	1	3
zep1-KO-393	0	0	0	0	0	0	0	0	1	1	0	0	0	0	0	0	0	1	0	1
zep1-KO-394	0	0	1	1	1	1	1	0	0	0	0	1	0	0	0	0	1	0	0	2
zep1-KO-395	0	0	0	1	1	1	1	1	1	1	0	0	1	0	0	0	0	0	0	1
zep1-KO-396	0	0	1	0	0	0	0	0	0	1	0	1	1	0	0	0	0	0	1	3
zep1-KO-397	1	1	1	1	1	1	0	0	1	1	0	0	0	0	0	1	0	1	0	2
zep1-KO-398	0	0	1	1	1	1	1	1	1	0	0	1	0	0	0	0	0	0	1	2
zep1-KO-399	0	0	0	0	0	0	1	0	1	1	0	0	0	0	0	1	1	1	0	3
zep1-KO-400	0	0	0	1	1	1	1	1	0	1	0	0	1	0	0	0	0	1	1	3
zep1-KO-401	1	1	1	1	1	1	0	1	1	1	0	0	0	0	0	1	1	0	0	2
zep1-KO-402	0	0	0	0	0	0	0	1	1	1	0	0	0	0	0	0	1	0	0	1
zep1-KO-403	1	1	1	1	1	1	1	1	1	1	0	0	0	0	0	0	0	0	0	0
zep1-KO-404	1	1	0	1	1	0	0	0	0	0	0	1	1	0	1	0	0	0	0	3
zep1-KO-405	1	0	0	1	1	1	1	1	1	0	1	0	1	0	0	0	0	0	1	3
zep1-KO-406	1	0	0	1	1	1	1	1	1	0	1	0	1	0	0	0	0	0	1	3
zep1-KO-407	1	1	1	1	1	1	0	0	0	0	0	0	0	0	0	1	0	0	0	1
zep1-KO-408	0	1	1	1	1	1	1	1	1	1	1	0	0	0	0	0	0	0	0	1
zep1-KO-409	0	0	0	0	0	0	0	0	0	1	0	0	0	0	0	0	0	0	1	1
zep1-KO-410	0	0	1	1	1	1	1	1	1	1	0	1	0	0	0	0	0	0	0	1
zep1-KO-411	0	0	0	1	1	0	0	0	0	0	0	0	1	0	1	0	0	0	0	2
zep1-KO-412	0	0	0	0	0	0	0	0	0	0	0	0	0	0	0	0	0	0	0	0
zep1-KO-413	1	1	1	1	1	1	0	0	0	0	0	0	0	0	0	1	0	0	0	1
zep1-KO-414	1	1	0	1	1	1	0	0	0	0	0	1	1	0	0	1	0	0	0	3
zep1-KO-415	1	1	0	1	1	1	0	0	0	0	0	1	1	0	0	1	0	0	0	3
zep1-KO-416	0	0	1	0	0	1	1	1	1	0	0	1	1	0	1	0	0	0	1	4
zep1-KO-417	0	0	0	0	0	0	0	0	0	0	0	0	0	0	0	0	0	0	0	0
zep1-KO-418	0	0	0	0	0	0	1	1	0	0	0	0	0	0	0	1	0	1	0	2
zep1-KO-419	1	0	0	1	1	1	1	1	0	1	1	0	1	0	0	0	0	1	1	4
zep1-KO-420	0	0	0	0	0	0	0	0	1	1	0	0	0	0	0	0	0	1	0	1
zep1-KO-421	0	0	0	0	0	0	0	0	0	1	0	0	0	0	0	0	0	0	1	1
zep1-KO-422	1	0	0	0	0	0	0	1	1	1	1	0	0	0	0	0	1	0	0	2
zep1-KO-423	1	0	0	0	0	0	0	1	1	1	1	0	0	0	0	0	1	0	0	2
zep1-KO-424	0	0	0	0	1	1	0	1	1	1	0	0	0	1	0	1	1	0	0	3
zep1-KO-425	0	0	0	0	0	0	0	1	1	1	0	0	0	0	0	0	1	0	0	1
zep1-KO-426	0	0	0	0	0	0	0	0	0	1	0	0	0	0	0	0	0	0	1	1
zep1-KO-427	0	1	1	1	1	0	0	0	1	1	1	0	0	0	1	0	0	1	0	3
zep1-KO-428	1	1	0	1	1	1	1	1	1	1	0	1	1	0	0	0	0	0	0	2
zep1-KO-429	0	0	0	1	1	1	1	1	1	0	0	0	1	0	0	0	0	0	1	2
zep1-KO-430	1	1	0	0	0	0	0	0	0	0	0	1	0	0	0	0	0	0	0	1
zep1-KO-431	0	0	0	0	0	0	0	0	0	0	0	0	0	0	0	0	0	0	0	0
zep1-KO-432	1	1	1	1	0	0	0	0	1	1	0	0	0	1	0	0	0	1	0	2
zep1-KO-433	1	1	1	1	1	1	1	1	0	0	0	0	0	0	0	0	0	1	0	1
zep1-KO-434	0	0	0	0	0	0	0	0	0	0	0	0	0	0	0	0	0	0	0	0
zep1-KO-435	0	0	1	1	1	1	1	1	1	1	0	1	0	0	0	0	0	0	0	1
zep1-KO-436	0	0	1	1	1	1	1	1	1	1	0	1	0	0	0	0	0	0	0	1
zep1-KO-437	1	1	1	0	0	0	0	1	1	1	0	0	1	0	0	0	1	0	0	2
zep1-KO-438	0	0	0	0	0	0	0	0	0	1	0	0	0	0	0	0	0	0	1	1
zep1-KO-439	1	1	0	0	0	0	0	0	1	1	0	1	0	0	0	0	0	1	0	2
zep1-KO-440	0	0	0	0	0	0	0	0	1	1	0	0	0	0	0	0	0	1	0	1
zep1-KO-441	1	1	1	1	1	1	1	1	1	1	0	0	0	0	0	0	0	0	0	0
zep1-KO-442	0	0	1	1	0	1	1	1	1	1	0	1	0	1	1	0	0	0	0	3
zep1-KO-443	1	1	0	0	0	0	0	0	0	0	0	1	0	0	0	0	0	0	0	1
zep1-KO-444	1	1	0	0	0	0	0	0	0	0	0	1	0	0	0	0	0	0	0	1
zep1-KO-445	1	1	1	1	1	1	1	1	1	1	0	0	0	0	0	0	0	0	0	0
zep1-KO-446	0	0	0	0	0	0	0	0	0	0	0	0	0	0	0	0	0	0	0	0
zep1-KO-447	1	1	1	1	1	1	1	1	1	1	0	0	0	0	0	0	0	0	0	0
zep1-KO-448	1	1	0	0	1	1	1	1	1	1	0	1	0	1	0	0	0	0	0	2
zep1-KO-449	0	0	0	0	0	0	0	0	0	0	0	0	0	0	0	0	0	0	0	0
zep1-KO-450	0	0	1	1	1	1	1	1	0	0	0	1	0	0	0	0	0	1	0	2
zep1-KO-451	1	1	1	1	1	1	1	1	1	1	0	0	0	0	0	0	0	0	0	0
zep1-KO-452	0	1	1	1	1	1	1	1	1	1	1	0	0	0	0	0	0	0	0	1
zep1-KO-453	0	0	0	0	0	0	0	0	1	1	0	0	0	0	0	0	0	1	0	1
zep1-KO-454	0	0	0	0	0	0	0	0	0	1	0	0	0	0	0	0	0	0	1	1
zep1-KO-455	0	0	0	0	0	0	0	0	0	0	0	0	0	0	0	0	0	0	0	0
zep1-KO-456	0	0	1	1	0	0	0	0	0	1	0	1	0	1	0	0	0	0	1	3
zep1-KO-457	0	0	1	1	1	1	1	1	1	0	0	1	0	0	0	0	0	0	1	2
zep1-KO-458	1	0	0	0	0	0	0	0	0	0	1	0	0	0	0	0	0	0	0	1
zep1-KO-459	0	0	1	1	1	1	1	0	1	1	0	1	0	0	0	0	1	1	0	3
zep1-KO-460	1	0	0	0	0	0	0	0	0	1	1	0	0	0	0	0	0	0	1	2
zep1-KO-461	0	1	1	1	1	1	1	0	0	0	1	0	0	0	0	0	1	0	0	2
zep1-KO-462	1	1	0	0	0	0	0	0	0	0	0	1	0	0	0	0	0	0	0	1
zep1-KO-463	1	1	1	1	1	1	1	1	1	1	0	0	0	0	0	0	0	0	0	0
zep1-KO-464	0	0	1	1	1	1	1	1	0	0	0	1	0	0	0	0	0	1	0	2
zep1-KO-465	0	0	0	0	0	0	0	0	0	0	0	0	0	0	0	0	0	0	0	0
zep1-KO-466	1	1	1	1	1	1	1	1	0	0	0	0	0	0	0	0	0	1	0	1
zep1-KO-467	0	0	0	0	0	0	0	0	0	0	0	0	0	0	0	0	0	0	0	0
zep1-KO-468	0	1	1	1	1	1	1	1	0	0	1	0	0	0	0	0	0	1	0	2
zep1-KO-469	0	0	0	0	0	0	0	0	0	0	0	0	0	0	0	0	0	0	0	0
zep1-KO-470	1	1	0	0	0	0	0	0	0	0	0	1	0	0	0	0	0	0	0	1
zep1-KO-471	0	0	1	1	1	1	1	1	1	0	0	1	0	0	0	0	0	0	1	2
zep1-KO-472	1	1	0	0	0	0	0	0	0	0	0	1	0	0	0	0	0	0	0	1
zep1-KO-473	1	1	1	1	1	1	1	1	0	0	0	0	0	0	0	0	0	1	0	1
zep1-KO-474	1	1	1	1	1	1	1	0	0	0	0	0	0	0	0	0	1	0	0	1
zep1-KO-475	1	1	0	0	0	0	0	0	1	1	0	1	0	0	0	0	0	1	0	2
zep1-KO-476	1	1	1	1	1	1	1	1	0	1	0	0	0	0	0	0	0	1	1	2
zep1-KO-477	1	1	1	1	1	1	1	1	0	0	0	0	0	0	0	0	0	1	0	1
zep1-KO-478	0	0	0	0	0	0	0	0	0	0	0	0	0	0	0	0	0	0	0	0
zep1-KO-479	0	1	1	1	1	1	1	1	1	1	1	0	0	0	0	0	0	0	0	1
zep1-KO-480	1	1	1	1	1	1	1	1	1	1	0	0	0	0	0	0	0	0	0	0
zep1-KO-481	0	0	0	0	0	0	0	1	1	1	0	0	0	0	0	0	1	0	0	1
zep1-KO-482	1	0	0	0	0	0	1	1	1	1	1	0	0	0	0	1	0	0	0	2
zep1-KO-483	1	1	0	0	0	0	0	1	1	1	0	1	0	0	0	0	1	0	0	2
zep1-KO-484	1	1	1	1	1	1	1	0	0	1	0	0	0	0	0	0	1	0	1	2
zep1-KO-485	1	1	1	1	1	1	1	1	0	0	0	0	0	0	0	0	0	1	0	1
zep1-KO-486	0	0	0	0	0	0	0	0	0	0	0	0	0	0	0	0	0	0	0	0
zep1-KO-487	0	0	0	0	0	0	0	0	1	1	0	0	0	0	0	0	0	1	0	1
zep1-KO-488	0	1	1	1	1	1	1	1	0	1	1	0	0	0	0	0	0	1	1	3
zep1-KO-489	0	1	1	1	1	1	1	1	1	1	1	0	0	0	0	0	0	0	0	1
zep1-KO-490	0	1	1	1	1	1	0	1	0	1	1	0	0	0	0	1	1	1	1	5
zep1-KO-491	0	0	0	0	0	0	1	1	1	1	0	0	0	0	0	1	0	0	0	1
zep1-KO-492	1	1	1	1	1	1	0	0	1	0	0	0	0	0	0	1	0	1	1	3
zep1-KO-493	0	0	0	0	0	0	0	0	0	1	0	0	0	0	0	0	0	0	1	1
zep1-KO-494	0	0	0	0	1	1	1	0	0	0	0	0	0	1	0	0	1	0	0	2
zep1-KO-495	0	1	1	1	1	1	1	1	1	1	1	0	0	0	0	0	0	0	0	1
zep1-KO-496	0	0	0	0	0	0	0	0	0	0	0	0	0	0	0	0	0	0	0	0
zep1-KO-497	0	0	0	0	0	0	0	0	1	1	0	0	0	0	0	0	0	1	0	1
zep1-KO-498	0	0	0	0	0	0	0	1	1	1	0	0	0	0	0	0	1	0	0	1
zep1-KO-499	1	1	1	0	0	0	0	1	1	1	0	0	1	0	0	0	1	0	0	2
zep1-KO-500	0	0	1	1	1	1	1	1	1	1	0	1	0	0	0	0	0	0	0	1
zep1-KO-501	1	1	0	0	0	0	0	0	0	1	0	1	0	0	0	0	0	0	1	2
zep1-KO-502	0	0	0	0	0	0	0	0	0	0	0	0	0	0	0	0	0	0	0	0
zep1-KO-503	0	0	1	1	1	1	1	1	0	0	0	1	0	0	0	0	0	1	0	2
zep1-KO-504	0	0	0	0	0	0	0	0	1	1	0	0	0	0	0	0	0	1	0	1
zep1-KO-505	1	1	0	0	0	0	0	0	0	0	0	1	0	0	0	0	0	0	0	1
zep1-KO-506	0	0	0	0	0	0	0	0	1	1	0	0	0	0	0	0	0	1	0	1
zep1-KO-507	1	0	0	0	0	0	0	0	1	1	1	0	0	0	0	0	0	1	0	2
zep1-KO-508	1	1	0	0	0	0	0	0	0	0	0	1	0	0	0	0	0	0	0	1
zep1-KO-509	0	1	1	1	1	1	1	1	1	1	1	0	0	0	0	0	0	0	0	1
zep1-KO-510	1	1	1	1	1	1	1	1	1	1	0	0	0	0	0	0	0	0	0	0
zep1-KO-511	1	0	0	1	1	1	1	0	1	1	1	0	1	0	0	0	1	1	0	4
zep1-KO-512	1	0	0	1	1	1	1	1	0	0	1	0	1	0	0	0	0	1	0	3
zep1-KO-513	0	0	1	1	1	1	1	1	1	1	0	1	0	0	0	0	0	0	0	1
zep1-KO-514	1	1	1	1	1	1	1	1	1	0	0	0	0	0	0	0	0	0	1	1
zep1-KO-515	0	0	0	0	0	0	0	1	1	1	0	0	0	0	0	0	1	0	0	1
zep1-KO-516	0	0	0	1	1	1	1	1	1	0	0	0	1	0	0	0	0	0	1	2
zep1-KO-517	1	1	0	1	1	1	1	1	0	0	0	1	1	0	0	0	0	1	0	3
zep1-KO-518	1	1	0	1	1	1	1	1	1	1	0	1	1	0	0	0	0	0	0	2
zep1-KO-519	0	1	0	0	0	0	0	0	1	1	1	1	0	0	0	0	0	1	0	3
zep1-KO-520	0	0	0	0	0	0	0	0	0	1	0	0	0	0	0	0	0	0	1	1
zep1-KO-521	1	1	1	1	1	1	1	1	1	0	0	0	0	0	0	0	0	0	1	1
zep1-KO-522	0	0	1	1	1	1	1	1	1	0	0	1	0	0	0	0	0	0	1	2
zep1-KO-523	1	1	1	1	1	0	1	0	0	1	0	0	0	0	1	1	1	0	1	4
zep1-KO-524	1	1	1	1	1	1	1	1	0	1	0	0	0	0	0	0	0	1	1	2
zep1-KO-525	1	1	1	1	1	1	1	1	1	0	0	0	0	0	0	0	0	0	1	1
